# Supplementary material for: Specification and survival of post-metamorphic branchiomeric neurons in a non-vertebrate chordate
Source: Development. 2024 Jul 17;151(20):dev202719. doi: 10.1242/dev.202719 (PMC11273300; doi:10.1242/dev.202719)
Supplement: Table S1. Differential gene expression in 8. overexpression conditions as Pax2/5/measured by bulk RNAseq. [file develop-151-202719-TableS1.xlsx]

## Sheet: TV1
KY21 ID	Base mean	Log2(FC)	StdErr	Wald-Stats	p-value	p-adj	Feature Counts NutLacZ rep 1	Feature Counts NutLacZ rep 2	Feature Counts NutPax258 tv1 rep1	Feature Counts NutPax258 tv1 rep2	Genome link	Human homolog
KY21.Chr3.256	1699.1	0.381586	0.061188	6.23628	4.48098e-10	7.32012e-06	1011.76	787.785	2579.99	2416.86	http://ghost.zool.kyoto-u.ac.jp/jbrowse/?data=data%2Fht&loc=Chr3%3A1646231..1647372&tracks=DNA%2Cky21gene%2CKH2013&highlight=	ORF:[12..506/939];Human Homolog:[TNXB (HGNC:11976, tenascin XB)]
KY21.Chr12.1103	1084.03	0.351649	0.0632697	5.55795	2.72968e-08	0.00022296	666.073	650.025	1406.42	1613.62	http://ghost.zool.kyoto-u.ac.jp/jbrowse/?data=data%2Fht&loc=Chr12%3A7837507..7845736&tracks=DNA%2Cky21gene%2CKH2013&highlight=	ORF:[1..4578/4637];Human Homolog:[LOXL2 (HGNC:6666, lysyl oxidase like 2)]
KY21.Chr2.451	889.258	0.222679	0.059845	3.72092	0.000198495	0.540436	592.299	647.984	1032.82	1283.93	http://ghost.zool.kyoto-u.ac.jp/jbrowse/?data=data%2Fht&loc=Chr2%3A2534318..2543235&tracks=DNA%2Cky21gene%2CKH2013&highlight=	ORF:[60..824/1376];Human Homolog:[RSPO3 (HGNC:20866, R-spondin 3)]
KY21.Chr14.159	214.551	0.21273	0.0469516	4.53084	5.87503e-06	0.0239936	107.499	91.8402	277.351	381.515	http://ghost.zool.kyoto-u.ac.jp/jbrowse/?data=data%2Fht&loc=Chr14%3A1265439..1266738&tracks=DNA%2Cky21gene%2CKH2013&highlight=	ORF:[1..537/1076];Human Homolog:[ZNF776 (HGNC:26765, zinc finger protein 776)]
KY21.Chr3.516	462.375	0.206441	0.0574467	3.59361	0.000326127	0.761087	317.228	315.318	549.528	667.428	http://ghost.zool.kyoto-u.ac.jp/jbrowse/?data=data%2Fht&loc=Chr3%3A3502891..3585317&tracks=DNA%2Cky21gene%2CKH2013&highlight=	ORF:[2..808/1367]
KY21.Chr6.690	4240.62	0.197065	0.0392213	5.02445	5.04864e-07	0.00274915	935.875	1298.01	10681.1	4047.45	http://ghost.zool.kyoto-u.ac.jp/jbrowse/?data=data%2Fht&loc=Chr6%3A4758256..4772550&tracks=DNA%2Cky21gene%2CKH2013&highlight=	ORF:[1..1059/1254]; Pax2/5/8.a (Paired box 2/5/8.a);Human Homolog:[PAX8 (HGNC:8622, paired box 8)]
KY21.Chr14.160	146.505	0.195215	0.0451813	4.3207	1.55532e-05	0.0508153	71.6661	63.2677	201.804	249.28	http://ghost.zool.kyoto-u.ac.jp/jbrowse/?data=data%2Fht&loc=Chr14%3A1267819..1270523&tracks=DNA%2Cky21gene%2CKH2013&highlight=	ORF:[2..481/592]; Phox2 (paired like homeobox 2);Human Homolog:[PHOX2B (HGNC:9143, paired like homeobox 2B)]
KY21.Chr3.259	2725.29	0.167463	0.066861	2.50465	0.0122574	0.999973	2234.3	2377.64	3119.17	3170.06	http://ghost.zool.kyoto-u.ac.jp/jbrowse/?data=data%2Fht&loc=Chr3%3A1652835..1654253&tracks=DNA%2Cky21gene%2CKH2013&highlight=	ORF:[20..874/1209];Human Homolog:[HUWE1 (HGNC:30892, HECT, UBA and WWE domain containing E3 ubiquitin protein ligase 1)]
KY21.Chr1.696	646.147	0.166722	0.0579853	2.87525	0.00403705	0.999973	528.01	440.833	878.624	737.119	http://ghost.zool.kyoto-u.ac.jp/jbrowse/?data=data%2Fht&loc=Chr1%3A4951905..4961456&tracks=DNA%2Cky21gene%2CKH2013&highlight=	ORF:[2..2548/2648];Human Homolog:[LTBP1 (HGNC:6714, latent transforming growth factor beta binding protein 1)]
KY21.Chr14.603	4602.92	0.154952	0.0646891	2.39533	0.0166054	0.999973	3644.43	4050.15	4935.4	5781.7	http://ghost.zool.kyoto-u.ac.jp/jbrowse/?data=data%2Fht&loc=Chr14%3A4470792..4491454&tracks=DNA%2Cky21gene%2CKH2013&highlight=	ORF:[42..2084/2715];Human Homolog:[DACH2 (HGNC:16814, dachshund family transcription factor 2)]
KY21.Chr3.258	737.862	0.137362	0.0607498	2.26111	0.0237523	0.999973	556.466	653.086	834.123	907.774	http://ghost.zool.kyoto-u.ac.jp/jbrowse/?data=data%2Fht&loc=Chr3%3A1651769..1652852&tracks=DNA%2Cky21gene%2CKH2013&highlight=	ORF:[1..462/632];Human Homolog:[KRT82 (HGNC:6459, keratin 82)]
KY21.Chr3.374	176.922	0.131288	0.0490189	2.67831	0.00739938	0.999973	132.793	113.27	226.641	234.985	http://ghost.zool.kyoto-u.ac.jp/jbrowse/?data=data%2Fht&loc=Chr3%3A2343425..2395329&tracks=DNA%2Cky21gene%2CKH2013&highlight=	ORF:[1..13260/13350];Human Homolog:[DNAH17 (HGNC:2946, dynein axonemal heavy chain 17)]
KY21.Chr10.480	2596.69	0.119912	0.0652491	1.83776	0.0660978	0.999973	2394.49	2159.27	3069.49	2763.53	http://ghost.zool.kyoto-u.ac.jp/jbrowse/?data=data%2Fht&loc=Chr10%3A3459259..3474894&tracks=DNA%2Cky21gene%2CKH2013&highlight=	ORF:[54..3647/3869];Human Homolog:[SCUBE2 (HGNC:30425, signal peptide, CUB domain and EGF like domain containing 2)]
KY21.Chr11.212	3987.05	0.117268	0.0671033	1.74757	0.0805382	0.999973	3549.58	3578.71	4239.95	4579.97	http://ghost.zool.kyoto-u.ac.jp/jbrowse/?data=data%2Fht&loc=Chr11%3A1133771..1144065&tracks=DNA%2Cky21gene%2CKH2013&highlight=	ORF:[1..2559/3175];Human Homolog:[ABCB6 (HGNC:47, ATP binding cassette subfamily B member 6 (Langereis blood group))]
KY21.Chr14.73	634.738	0.112717	0.0595779	1.89192	0.0585017	0.999973	495.339	574.512	688.203	780.9	http://ghost.zool.kyoto-u.ac.jp/jbrowse/?data=data%2Fht&loc=Chr14%3A535653..543254&tracks=DNA%2Cky21gene%2CKH2013&highlight=	ORF:[2..1966/1999];Human Homolog:[OTOP2 (HGNC:19657, otopetrin 2)]
KY21.Chr2.1370	138.918	0.109651	0.0466414	2.35094	0.0187262	0.999973	96.96	101.024	185.246	172.441	http://ghost.zool.kyoto-u.ac.jp/jbrowse/?data=data%2Fht&loc=Chr2%3A8369434..8371645&tracks=DNA%2Cky21gene%2CKH2013&highlight=	ORF:[2..1036/1461];Human Homolog:[CHST11 (HGNC:17422, carbohydrate sulfotransferase 11)]
KY21.Chr3.1488	467.683	0.107707	0.0509121	2.11554	0.0343842	0.999973	416.296	305.114	656.122	493.2	http://ghost.zool.kyoto-u.ac.jp/jbrowse/?data=data%2Fht&loc=Chr3%3A9757884..9762723&tracks=DNA%2Cky21gene%2CKH2013&highlight=	ORF:[67..1374/1927];Human Homolog:[FUT5 (HGNC:4016, fucosyltransferase 5)]
KY21.Chr1.1207	617.321	0.0992668	0.0551221	1.80085	0.0717263	0.999973	436.32	585.736	665.436	781.793	http://ghost.zool.kyoto-u.ac.jp/jbrowse/?data=data%2Fht&loc=Chr1%3A8681985..8685149&tracks=DNA%2Cky21gene%2CKH2013&highlight=	ORF:[140..853/1517];Human Homolog:[CFAP97D1 (HGNC:37241, CFAP97 domain containing 1)]
KY21.Chr5.1075	2724.16	0.0984869	0.0667663	1.4751	0.140186	0.999973	2460.89	2488.87	3078.81	2868.06	http://ghost.zool.kyoto-u.ac.jp/jbrowse/?data=data%2Fht&loc=Chr5%3A7270816..7278728&tracks=DNA%2Cky21gene%2CKH2013&highlight=	ORF:[2..2221/2458];Human Homolog:[SLC15A2 (HGNC:10921, solute carrier family 15 member 2)]
KY21.Chr4.245	175.573	0.0966418	0.0447737	2.15845	0.0308927	0.999973	104.337	148.985	205.944	243.026	http://ghost.zool.kyoto-u.ac.jp/jbrowse/?data=data%2Fht&loc=Chr4%3A1822349..1825531&tracks=DNA%2Cky21gene%2CKH2013&highlight=	ORF:[1..1452/2152];Human Homolog:[PANX2 (HGNC:8600, pannexin 2)]
KY21.Chr10.1066	400.177	0.0958801	0.0559827	1.71267	0.0867724	0.999973	349.899	322.461	510.202	418.148	http://ghost.zool.kyoto-u.ac.jp/jbrowse/?data=data%2Fht&loc=Chr10%3A7478657..7487792&tracks=DNA%2Cky21gene%2CKH2013&highlight=	ORF:[1..1164/1168];Human Homolog:[FUT4 (HGNC:4015, fucosyltransferase 4)]
KY21.Chr7.445	917.041	0.095706	0.0575202	1.66387	0.0961389	0.999973	875.802	686.761	1154.94	950.661	http://ghost.zool.kyoto-u.ac.jp/jbrowse/?data=data%2Fht&loc=Chr7%3A3343866..3363570&tracks=DNA%2Cky21gene%2CKH2013&highlight=	ORF:[7..4662/5056]; Gli (GLI family zinc finger);Human Homolog:[GLI2 (HGNC:4318, GLI family zinc finger 2)]
KY21.Chr4.1112	872.57	0.0943366	0.0633342	1.4895	0.136355	0.999973	766.195	789.826	921.054	1013.2	http://ghost.zool.kyoto-u.ac.jp/jbrowse/?data=data%2Fht&loc=Chr4%3A7046917..7052379&tracks=DNA%2Cky21gene%2CKH2013&highlight=	ORF:[3..1316/1760];Human Homolog:[TNXB (HGNC:11976, tenascin XB)]
KY21.Chr3.551	4410.44	0.0929996	0.0666851	1.39461	0.163134	0.999973	3855.21	4199.14	4632.18	4955.23	http://ghost.zool.kyoto-u.ac.jp/jbrowse/?data=data%2Fht&loc=Chr3%3A3805612..3815105&tracks=DNA%2Cky21gene%2CKH2013&highlight=	ORF:[2..3307/3587];Human Homolog:[RASGRP3 (HGNC:14545, RAS guanyl releasing protein 3)]
KY21.Chr9.221	322.832	0.0920868	0.056099	1.6415	0.100693	0.999973	265.586	281.643	351.863	392.237	http://ghost.zool.kyoto-u.ac.jp/jbrowse/?data=data%2Fht&loc=Chr9%3A1536007..1538634&tracks=DNA%2Cky21gene%2CKH2013&highlight=	ORF:[71..838/1093];Human Homolog:[BPHL (HGNC:1094, biphenyl hydrolase like)]
KY21.Chr9.333	120.108	0.0916282	0.0434171	2.11042	0.0348224	0.999973	86.4209	85.7175	137.641	170.654	http://ghost.zool.kyoto-u.ac.jp/jbrowse/?data=data%2Fht&loc=Chr9%3A2207460..2210673&tracks=DNA%2Cky21gene%2CKH2013&highlight=	ORF:[2..1039/1211];Human Homolog:[SULT1A2 (HGNC:11454, sulfotransferase family 1A member 2)]
KY21.Chr10.515	339.058	0.0877738	0.0523356	1.67713	0.0935166	0.999973	250.831	309.195	353.933	442.272	http://ghost.zool.kyoto-u.ac.jp/jbrowse/?data=data%2Fht&loc=Chr10%3A3817106..3827856&tracks=DNA%2Cky21gene%2CKH2013&highlight=	ORF:[1..2316/2410];Human Homolog:[HCN2 (HGNC:4846, hyperpolarization activated cyclic nucleotide gated potassium and sodium channel 2)]
KY21.Chr7.955	339.856	0.0869997	0.0428845	2.0287	0.0424889	0.999973	183.381	308.175	348.759	519.111	http://ghost.zool.kyoto-u.ac.jp/jbrowse/?data=data%2Fht&loc=Chr7%3A7201210..7212925&tracks=DNA%2Cky21gene%2CKH2013&highlight=	ORF:[1..3051/3108];Human Homolog:[LTBP4 (HGNC:6717, latent transforming growth factor beta binding protein 4)]
KY21.Chr7.840	242.919	0.0849832	0.0531927	1.59765	0.110121	0.999973	190.758	216.335	280.456	284.126	http://ghost.zool.kyoto-u.ac.jp/jbrowse/?data=data%2Fht&loc=Chr7%3A6368453..6371587&tracks=DNA%2Cky21gene%2CKH2013&highlight=	ORF:[3..848/1021];Human Homolog:[FCN1 (HGNC:3623, ficolin 1)]
KY21.Chr6.481	100.122	0.0830733	0.0399994	2.07686	0.037814	0.999973	79.0435	59.1859	140.745	121.513	http://ghost.zool.kyoto-u.ac.jp/jbrowse/?data=data%2Fht&loc=Chr6%3A3361358..3370390&tracks=DNA%2Cky21gene%2CKH2013&highlight=	ORF:[24..689/815];Human Homolog:[TRIM59 (HGNC:30834, tripartite motif containing 59)]
KY21.Chr7.454	2924.81	0.0822913	0.0647535	1.27084	0.203786	0.999973	2451.4	2887.86	3094.33	3265.66	http://ghost.zool.kyoto-u.ac.jp/jbrowse/?data=data%2Fht&loc=Chr7%3A3407635..3411362&tracks=DNA%2Cky21gene%2CKH2013&highlight=	ORF:[57..2075/2732];Human Homolog:[PGLYRP4 (HGNC:30015, peptidoglycan recognition protein 4)]
KY21.Chr10.418	2244.6	0.081948	0.059785	1.37071	0.170465	0.999973	1748.44	2231.72	2263.31	2734.94	http://ghost.zool.kyoto-u.ac.jp/jbrowse/?data=data%2Fht&loc=Chr10%3A2973436..2986497&tracks=DNA%2Cky21gene%2CKH2013&highlight=	ORF:[387..3098/3169];Human Homolog:[MYO18A (HGNC:31104, myosin XVIIIA)]
KY21.Chr3.1365	1376.33	0.0801775	0.0658271	1.218	0.223223	0.999973	1252.05	1281.68	1496.45	1475.13	http://ghost.zool.kyoto-u.ac.jp/jbrowse/?data=data%2Fht&loc=Chr3%3A8944483..8951261&tracks=DNA%2Cky21gene%2CKH2013&highlight=	ORF:[38..1903/1978];Human Homolog:[ADGRB3 (HGNC:945, adhesion G protein-coupled receptor B3)]
KY21.Chr10.275	57.0877	0.0799912	0.0309756	2.5824	0.0098117	0.999973	35.833	19.3885	90.0356	83.0934	http://ghost.zool.kyoto-u.ac.jp/jbrowse/?data=data%2Fht&loc=Chr10%3A1817368..1827703&tracks=DNA%2Cky21gene%2CKH2013&highlight=	ORF:[3..1382/1874];Human Homolog:[CHDH (HGNC:24288, choline dehydrogenase)]
KY21.Chr12.881	388.862	0.078522	0.0572669	1.37116	0.170326	0.999973	362.546	319.4	455.353	418.148	http://ghost.zool.kyoto-u.ac.jp/jbrowse/?data=data%2Fht&loc=Chr12%3A6362188..6374730&tracks=DNA%2Cky21gene%2CKH2013&highlight=	ORF:[33..2675/3523]; {AHR};Human Homolog:[AHR (HGNC:348, aryl hydrocarbon receptor)]
KY21.Chr11.997	2959.6	0.0781159	0.0584523	1.3364	0.181418	0.999973	2271.18	2964.4	2916.33	3686.49	http://ghost.zool.kyoto-u.ac.jp/jbrowse/?data=data%2Fht&loc=Chr11%3A6947647..6950164&tracks=DNA%2Cky21gene%2CKH2013&highlight=	ORF:[46..303/1142];Human Homolog:[CRIP1 (HGNC:2360, cysteine rich protein 1)]
KY21.Chr7.900	13248.9	0.0778535	0.0655459	1.18777	0.234924	0.999973	13016.9	11397.4	15149.8	13431.7	http://ghost.zool.kyoto-u.ac.jp/jbrowse/?data=data%2Fht&loc=Chr7%3A6751275..6770895&tracks=DNA%2Cky21gene%2CKH2013&highlight=	ORF:[43..3990/4374];Human Homolog:[COL22A1 (HGNC:22989, collagen type XXII alpha 1 chain)]
KY21.Chr3.373	349.474	0.0766484	0.0563902	1.35925	0.174067	0.999973	326.713	284.705	380.84	405.639	http://ghost.zool.kyoto-u.ac.jp/jbrowse/?data=data%2Fht&loc=Chr3%3A2329980..2342646&tracks=DNA%2Cky21gene%2CKH2013&highlight=	ORF:[33..1478/2056];Human Homolog:[LRP1 (HGNC:6692, LDL receptor related protein 1)]
KY21.Chr10.21	774.92	0.075957	0.0620291	1.22454	0.220749	0.999973	653.426	751.049	845.507	849.697	http://ghost.zool.kyoto-u.ac.jp/jbrowse/?data=data%2Fht&loc=Chr10%3A163150..177167&tracks=DNA%2Cky21gene%2CKH2013&highlight=	ORF:[1..1944/2260];Human Homolog:[SLC5A3 (HGNC:11038, solute carrier family 5 member 3)]
KY21.Chr6.248	758.834	0.0733329	0.0612577	1.19712	0.231259	0.999973	740.901	633.697	854.821	805.917	http://ghost.zool.kyoto-u.ac.jp/jbrowse/?data=data%2Fht&loc=Chr6%3A1789579..1797208&tracks=DNA%2Cky21gene%2CKH2013&highlight=	ORF:[18..1016/1364];Human Homolog:[KCNK10 (HGNC:6273, potassium two pore domain channel subfamily K member 10)]
KY21.Chr11.345	2411.28	0.0724197	0.0657534	1.10138	0.27073	0.999973	2115.2	2359.27	2517.89	2652.74	http://ghost.zool.kyoto-u.ac.jp/jbrowse/?data=data%2Fht&loc=Chr11%3A2113374..2117428&tracks=DNA%2Cky21gene%2CKH2013&highlight=	ORF:[134..1882/2211]; Irx.b (iroquois homeobox.b);Human Homolog:[IRX6 (HGNC:14675, iroquois homeobox 6)]
KY21.Chr11.501	890.46	0.0709961	0.0561957	1.26337	0.206455	0.999973	701.906	870.441	861.031	1128.46	http://ghost.zool.kyoto-u.ac.jp/jbrowse/?data=data%2Fht&loc=Chr11%3A3290934..3301602&tracks=DNA%2Cky21gene%2CKH2013&highlight=	ORF:[21..2618/4335];Human Homolog:[NPAS4 (HGNC:18983, neuronal PAS domain protein 4)]
KY21.Chr10.938	7461.43	0.0685376	0.0678827	1.00965	0.312665	0.999973	7162.39	6893.12	7883.81	7906.39	http://ghost.zool.kyoto-u.ac.jp/jbrowse/?data=data%2Fht&loc=Chr10%3A6608670..6613726&tracks=DNA%2Cky21gene%2CKH2013&highlight=	ORF:[2..1558/2220];Human Homolog:[KDM8 (HGNC:25840, lysine demethylase 8)]
KY21.Chr12.533	1309.79	0.0679947	0.065009	1.04593	0.295594	0.999973	1218.32	1215.35	1340.19	1465.3	http://ghost.zool.kyoto-u.ac.jp/jbrowse/?data=data%2Fht&loc=Chr12%3A3766156..3770320&tracks=DNA%2Cky21gene%2CKH2013&highlight=	ORF:[3..1064/1459];Human Homolog:[ZNF654 (HGNC:25612, zinc finger protein 654)]
KY21.Chr3.1287	2022.32	0.067914	0.0665112	1.02109	0.307211	0.999973	1913.91	1870.48	2204.32	2100.57	http://ghost.zool.kyoto-u.ac.jp/jbrowse/?data=data%2Fht&loc=Chr3%3A8597150..8600292&tracks=DNA%2Cky21gene%2CKH2013&highlight=	ORF:[37..1692/2767]; Bhlha15 (basic helix-loop-helix family member a15);Human Homolog:[BHLHA15 (HGNC:22265, basic helix-loop-helix family member a15)]
KY21.Chr9.71	442.294	0.0674601	0.0550095	1.22633	0.220073	0.999973	433.158	346.952	536.074	452.993	http://ghost.zool.kyoto-u.ac.jp/jbrowse/?data=data%2Fht&loc=Chr9%3A477199..483978&tracks=DNA%2Cky21gene%2CKH2013&highlight=	ORF:[3..1559/1732];Human Homolog:[SLC6A5 (HGNC:11051, solute carrier family 6 member 5)]
KY21.Chr8.601	237.628	0.0672632	0.0529111	1.27125	0.20364	0.999973	198.136	215.314	255.618	281.446	http://ghost.zool.kyoto-u.ac.jp/jbrowse/?data=data%2Fht&loc=Chr8%3A3622803..3626279&tracks=DNA%2Cky21gene%2CKH2013&highlight=	ORF:[62..2077/2166];Human Homolog:[ARHGEF28 (HGNC:30322, Rho guanine nucleotide exchange factor 28)]
KY21.Chr14.135	2612.18	0.0655302	0.0661274	0.990968	0.321701	0.999973	2479.86	2411.32	2923.57	2633.97	http://ghost.zool.kyoto-u.ac.jp/jbrowse/?data=data%2Fht&loc=Chr14%3A1065867..1072746&tracks=DNA%2Cky21gene%2CKH2013&highlight=	ORF:[34..2538/2725];Human Homolog:[KLHL6 (HGNC:18653, kelch like family member 6)]
KY21.Chr1.157	1454.82	0.0655231	0.0626091	1.04654	0.29531	0.999973	1208.84	1472.5	1536.82	1601.11	http://ghost.zool.kyoto-u.ac.jp/jbrowse/?data=data%2Fht&loc=Chr1%3A1199401..1208509&tracks=DNA%2Cky21gene%2CKH2013&highlight=	ORF:[11..1564/2106];Human Homolog:[ABAT (HGNC:23, 4-aminobutyrate aminotransferase)]
KY21.Chr11.680	855.509	0.0654777	0.05504	1.18964	0.234188	0.999973	647.102	868.4	842.402	1064.13	http://ghost.zool.kyoto-u.ac.jp/jbrowse/?data=data%2Fht&loc=Chr11%3A4819697..4831145&tracks=DNA%2Cky21gene%2CKH2013&highlight=	ORF:[33..1406/1887];Human Homolog:[GNAQ (HGNC:4390, G protein subunit alpha q)]
KY21.Chr7.747	7124.58	0.0648078	0.0670248	0.966922	0.333583	0.999973	6507.91	6899.24	7208.03	7883.16	http://ghost.zool.kyoto-u.ac.jp/jbrowse/?data=data%2Fht&loc=Chr7%3A5565245..5586807&tracks=DNA%2Cky21gene%2CKH2013&highlight=	ORF:[43..4866/5157];Human Homolog:[UMODL1 (HGNC:12560, uromodulin like 1)]
KY21.Chr10.946	18868	0.0648002	0.0679431	0.953742	0.340214	0.999973	17296.8	18377.2	19777.8	20020.2	http://ghost.zool.kyoto-u.ac.jp/jbrowse/?data=data%2Fht&loc=Chr10%3A6660967..6685266&tracks=DNA%2Cky21gene%2CKH2013&highlight=	ORF:[50..8146/8260];Human Homolog:[SVEP1 (HGNC:15985, sushi, von Willebrand factor type A, EGF and pentraxin domain containing 1)]
KY21.Chr10.585	261.074	0.0646225	0.0535449	1.20688	0.227477	0.999973	211.836	246.948	289.77	295.741	http://ghost.zool.kyoto-u.ac.jp/jbrowse/?data=data%2Fht&loc=Chr10%3A4324918..4328850&tracks=DNA%2Cky21gene%2CKH2013&highlight=	ORF:[1..1158/1161];Human Homolog:[GPATCH2 (HGNC:25499, G-patch domain containing 2)]
KY21.Chr8.610	286.792	0.0641413	0.0552332	1.16128	0.245528	0.999973	244.508	265.316	329.096	308.25	http://ghost.zool.kyoto-u.ac.jp/jbrowse/?data=data%2Fht&loc=Chr8%3A3657663..3665633&tracks=DNA%2Cky21gene%2CKH2013&highlight=	ORF:[53..1540/1779];Human Homolog:[LYPD1 (HGNC:28431, LY6/PLAUR domain containing 1)]
KY21.Chr3.260	8145.1	0.0639888	0.0611572	1.0463	0.295423	0.999973	8307.99	6634.94	9711.43	7926.04	http://ghost.zool.kyoto-u.ac.jp/jbrowse/?data=data%2Fht&loc=Chr3%3A1654213..1654931&tracks=DNA%2Cky21gene%2CKH2013&highlight=	ORF:[25..417/600];Human Homolog:[ZNFX1 (HGNC:29271, zinc finger NFX1-type containing 1)]
KY21.Chr9.990	109.227	0.0633162	0.042547	1.48815	0.136712	0.999973	94.8522	78.5744	136.606	126.874	http://ghost.zool.kyoto-u.ac.jp/jbrowse/?data=data%2Fht&loc=Chr9%3A7063044..7067389&tracks=DNA%2Cky21gene%2CKH2013&highlight=	ORF:[29..2428/2904];Human Homolog:[SLIT2 (HGNC:11086, slit guidance ligand 2)]
KY21.Chr8.1253	1827.48	0.0632336	0.063793	0.991231	0.321573	0.999973	1815.89	1579.65	2066.68	1847.71	http://ghost.zool.kyoto-u.ac.jp/jbrowse/?data=data%2Fht&loc=Chr8%3A7515023..7540066&tracks=DNA%2Cky21gene%2CKH2013&highlight=	ORF:[26..2899/3753];Human Homolog:[ANO5 (HGNC:27337, anoctamin 5)]
KY21.Chr12.44	2850.21	0.0627565	0.0670289	0.936262	0.349138	0.999973	2681.15	2692.96	3094.33	2932.39	http://ghost.zool.kyoto-u.ac.jp/jbrowse/?data=data%2Fht&loc=Chr12%3A183754..186488&tracks=DNA%2Cky21gene%2CKH2013&highlight=	ORF:[420..980/1630];Human Homolog:[VPS4A (HGNC:13488, vacuolar protein sorting 4 homolog A)]
KY21.Chr8.1048	2825.74	0.0620046	0.0671791	0.922975	0.35602	0.999973	2628.46	2707.25	2959.79	3007.45	http://ghost.zool.kyoto-u.ac.jp/jbrowse/?data=data%2Fht&loc=Chr8%3A6198171..6200436&tracks=DNA%2Cky21gene%2CKH2013&highlight=	ORF:[1..984/1262];Human Homolog:[KCNH5 (HGNC:6254, potassium voltage-gated channel subfamily H member 5)]
KY21.Chr3.438	4851.86	0.0613052	0.0661993	0.926071	0.354409	0.999973	4716.26	4411.39	5442.5	4837.29	http://ghost.zool.kyoto-u.ac.jp/jbrowse/?data=data%2Fht&loc=Chr3%3A2879162..2883454&tracks=DNA%2Cky21gene%2CKH2013&highlight=	ORF:[41..1417/1646];Human Homolog:[C12orf42 (HGNC:24729, chromosome 12 open reading frame 42)]
KY21.Chr2.490	595.957	0.0609308	0.0608771	1.00088	0.316884	0.999973	541.711	555.123	604.377	682.617	http://ghost.zool.kyoto-u.ac.jp/jbrowse/?data=data%2Fht&loc=Chr2%3A2775312..2777223&tracks=DNA%2Cky21gene%2CKH2013&highlight=	ORF:[79..513/847];Human Homolog:[PDE4DIP (HGNC:15580, phosphodiesterase 4D interacting protein)]
KY21.Chr6.323	3361.55	0.0607898	0.0670401	0.906767	0.36453	0.999973	3226.03	3124.61	3658.34	3437.21	http://ghost.zool.kyoto-u.ac.jp/jbrowse/?data=data%2Fht&loc=Chr6%3A2313592..2320971&tracks=DNA%2Cky21gene%2CKH2013&highlight=	ORF:[1..999/1464];Human Homolog:[METTL24 (HGNC:21566, methyltransferase like 24)]
KY21.Chr11.341	699.586	0.0604787	0.0615248	0.982998	0.325608	0.999973	612.323	679.618	719.25	787.154	http://ghost.zool.kyoto-u.ac.jp/jbrowse/?data=data%2Fht&loc=Chr11%3A2072398..2081031&tracks=DNA%2Cky21gene%2CKH2013&highlight=	ORF:[48..1760/2630]; Irx.a (iroquois homeobox.a);Human Homolog:[IRX6 (HGNC:14675, iroquois homeobox 6)]
KY21.Chr2.836	778.9	0.0604302	0.0634335	0.952655	0.340765	0.999973	706.122	743.906	824.809	840.763	http://ghost.zool.kyoto-u.ac.jp/jbrowse/?data=data%2Fht&loc=Chr2%3A4841741..4843572&tracks=DNA%2Cky21gene%2CKH2013&highlight=	ORF:[1..1110/1113];Human Homolog:[B3GALT1 (HGNC:916, beta-1,3-galactosyltransferase 1)]
KY21.Chr3.963	720.728	0.0598166	0.0563865	1.06083	0.288766	0.999973	745.116	555.123	839.298	743.374	http://ghost.zool.kyoto-u.ac.jp/jbrowse/?data=data%2Fht&loc=Chr3%3A6530965..6536898&tracks=DNA%2Cky21gene%2CKH2013&highlight=	ORF:[11..1777/1924];Human Homolog:[FUT8 (HGNC:4019, fucosyltransferase 8)]
KY21.Chr2.797	5823.69	0.0596051	0.0660254	0.902761	0.366653	0.999973	5800.74	5166.52	6448.41	5879.08	http://ghost.zool.kyoto-u.ac.jp/jbrowse/?data=data%2Fht&loc=Chr2%3A4545717..4571708&tracks=DNA%2Cky21gene%2CKH2013&highlight=	ORF:[85..5847/6755];Human Homolog:[ARAP1 (HGNC:16925, ArfGAP with RhoGAP domain, ankyrin repeat and PH domain 1)]
KY21.Chr14.296	6158.63	0.0595666	0.0622725	0.956548	0.338796	0.999973	6186.47	5235.91	7299.1	5913.04	http://ghost.zool.kyoto-u.ac.jp/jbrowse/?data=data%2Fht&loc=Chr14%3A2287277..2301439&tracks=DNA%2Cky21gene%2CKH2013&highlight=	ORF:[31..3330/4410];Human Homolog:[INF2 (HGNC:23791, inverted formin 2)]
KY21.Chr2.1044	303.168	0.0594585	0.0506487	1.17394	0.240419	0.999973	220.268	308.175	332.2	352.03	http://ghost.zool.kyoto-u.ac.jp/jbrowse/?data=data%2Fht&loc=Chr2%3A6236833..6241424&tracks=DNA%2Cky21gene%2CKH2013&highlight=	ORF:[110..799/880];Human Homolog:[TLE3 (HGNC:11839, TLE family member 3, transcriptional corepressor)]
KY21.Chr5.522	230.547	0.0593632	0.0520703	1.14006	0.254262	0.999973	219.214	186.742	253.549	262.683	http://ghost.zool.kyoto-u.ac.jp/jbrowse/?data=data%2Fht&loc=Chr5%3A3551928..3564294&tracks=DNA%2Cky21gene%2CKH2013&highlight=	ORF:[2..1591/1884];Human Homolog:[NRP2 (HGNC:8005, neuropilin 2)]
KY21.Chr6.563	525.766	0.0592416	0.0588157	1.00724	0.313818	0.999973	498.501	462.262	617.831	524.472	http://ghost.zool.kyoto-u.ac.jp/jbrowse/?data=data%2Fht&loc=Chr6%3A3845007..3849582&tracks=DNA%2Cky21gene%2CKH2013&highlight=	ORF:[346..1197/1810];Human Homolog:[ZNF697 (HGNC:32034, zinc finger protein 697)]
KY21.Chr9.100	6894.63	0.0590253	0.0676782	0.872147	0.383128	0.999973	6734.5	6351.26	7281.5	7211.26	http://ghost.zool.kyoto-u.ac.jp/jbrowse/?data=data%2Fht&loc=Chr9%3A640040..646402&tracks=DNA%2Cky21gene%2CKH2013&highlight=	ORF:[1..1521/2131];Human Homolog:[KDM8 (HGNC:25840, lysine demethylase 8)]
KY21.Chr9.1118	305.824	0.0589551	0.0561685	1.04961	0.293897	0.999973	285.61	266.337	342.549	328.8	http://ghost.zool.kyoto-u.ac.jp/jbrowse/?data=data%2Fht&loc=Chr9%3A7840404..7851214&tracks=DNA%2Cky21gene%2CKH2013&highlight=	ORF:[135..1415/1763];Human Homolog:[PTGER4 (HGNC:9596, prostaglandin E receptor 4)]
KY21.Chr7.355	947.575	0.0585081	0.064562	0.906232	0.364813	0.999973	886.341	889.83	995.567	1018.56	http://ghost.zool.kyoto-u.ac.jp/jbrowse/?data=data%2Fht&loc=Chr7%3A2686018..2687118&tracks=DNA%2Cky21gene%2CKH2013&highlight=	ORF:[21..443/557];Human Homolog:[GYPC (HGNC:4704, glycophorin C (Gerbich blood group))]
KY21.Chr9.40	5570.75	0.057988	0.0662334	0.87551	0.381296	0.999973	5581.52	4935.9	6069.64	5695.92	http://ghost.zool.kyoto-u.ac.jp/jbrowse/?data=data%2Fht&loc=Chr9%3A193899..200984&tracks=DNA%2Cky21gene%2CKH2013&highlight=	ORF:[1..2166/2429];Human Homolog:[KDM8 (HGNC:25840, lysine demethylase 8)]
KY21.Chr5.699	192.394	0.0578094	0.0470749	1.22803	0.219435	0.999973	189.704	137.76	227.676	214.435	http://ghost.zool.kyoto-u.ac.jp/jbrowse/?data=data%2Fht&loc=Chr5%3A4569989..4571240&tracks=DNA%2Cky21gene%2CKH2013&highlight=	ORF:[33..263/430];Human Homolog:[ILVBL (HGNC:6041, ilvB acetolactate synthase like)]
KY21.Chr13.275	9485.54	0.0573566	0.0674798	0.849982	0.395335	0.999973	8618.9	9395.25	9983.61	9944.41	http://ghost.zool.kyoto-u.ac.jp/jbrowse/?data=data%2Fht&loc=Chr13%3A2515756..2519815&tracks=DNA%2Cky21gene%2CKH2013&highlight=	ORF:[37..1119/1859];Human Homolog:[CNMD (HGNC:17005, chondromodulin)]
KY21.UAContig1.1	206.56	0.0572572	0.0499774	1.14566	0.251935	0.999973	161.249	198.987	239.06	226.943	http://ghost.zool.kyoto-u.ac.jp/jbrowse/?data=data%2Fht&loc=UAContig1%3A23041..24559&tracks=DNA%2Cky21gene%2CKH2013&highlight=	ORF:[1..231/234];Human Homolog:[FBXO24 (HGNC:13595, F-box protein 24)]
KY21.Chr8.1233	7353.7	0.0569552	0.0677391	0.840802	0.400459	0.999973	6881	7106.39	7537.12	7890.3	http://ghost.zool.kyoto-u.ac.jp/jbrowse/?data=data%2Fht&loc=Chr8%3A7395072..7397791&tracks=DNA%2Cky21gene%2CKH2013&highlight=	ORF:[2..2071/2719];Human Homolog:[AASDH (HGNC:23993, aminoadipate-semialdehyde dehydrogenase)]
KY21.Chr2.1081	1527.12	0.0569162	0.0594058	0.958091	0.338017	0.999973	1585.08	1223.52	1773.81	1526.06	http://ghost.zool.kyoto-u.ac.jp/jbrowse/?data=data%2Fht&loc=Chr2%3A6489176..6494059&tracks=DNA%2Cky21gene%2CKH2013&highlight=	ORF:[16..1548/1686];Human Homolog:[DHCR7 (HGNC:2860, 7-dehydrocholesterol reductase)]
KY21.Chr10.1015	494.576	0.0565917	0.0567336	0.997499	0.318522	0.999973	423.673	475.528	482.26	596.843	http://ghost.zool.kyoto-u.ac.jp/jbrowse/?data=data%2Fht&loc=Chr10%3A7105914..7116317&tracks=DNA%2Cky21gene%2CKH2013&highlight=	ORF:[1..2043/3706];Human Homolog:[SLCO4C1 (HGNC:23612, solute carrier organic anion transporter family member 4C1)]
KY21.Chr1.754	178.45	0.0564859	0.0378418	1.49269	0.135519	0.999973	166.518	105.106	280.456	161.72	http://ghost.zool.kyoto-u.ac.jp/jbrowse/?data=data%2Fht&loc=Chr1%3A5413533..5425590&tracks=DNA%2Cky21gene%2CKH2013&highlight=	ORF:[45..5942/6303];Human Homolog:[RPS6 (HGNC:10429, ribosomal protein S6)]
KY21.Chr3.263	843.645	0.056401	0.0610184	0.924326	0.355316	0.999973	832.591	730.64	969.694	841.656	http://ghost.zool.kyoto-u.ac.jp/jbrowse/?data=data%2Fht&loc=Chr3%3A1675447..1684162&tracks=DNA%2Cky21gene%2CKH2013&highlight=	ORF:[704..2275/2582];Human Homolog:[MID1 (HGNC:7095, midline 1)]
KY21.Chr14.181	930.155	0.0561972	0.0641272	0.876339	0.380846	0.999973	871.586	873.502	1020.4	955.128	http://ghost.zool.kyoto-u.ac.jp/jbrowse/?data=data%2Fht&loc=Chr14%3A1413661..1424650&tracks=DNA%2Cky21gene%2CKH2013&highlight=	ORF:[1..1938/2296];Human Homolog:[SLCO3A1 (HGNC:10952, solute carrier organic anion transporter family member 3A1)]
KY21.Chr14.469	152.275	0.0560243	0.0453763	1.23466	0.216957	0.999973	141.224	115.31	193.525	159.039	http://ghost.zool.kyoto-u.ac.jp/jbrowse/?data=data%2Fht&loc=Chr14%3A3498533..3506090&tracks=DNA%2Cky21gene%2CKH2013&highlight=	ORF:[313..1665/1953];Human Homolog:[TPH1 (HGNC:12008, tryptophan hydroxylase 1)]
KY21.Chr8.1093	4570.07	0.0555843	0.0671249	0.828073	0.407629	0.999973	4513.91	4166.48	4736.7	4863.2	http://ghost.zool.kyoto-u.ac.jp/jbrowse/?data=data%2Fht&loc=Chr8%3A6435343..6439065&tracks=DNA%2Cky21gene%2CKH2013&highlight=	ORF:[29..1069/1357];Human Homolog:[DDRGK1 (HGNC:16110, DDRGK domain containing 1)]
KY21.Chr3.521	1170.03	0.0555628	0.0639098	0.869394	0.384632	0.999973	1164.57	1030.65	1217.03	1267.85	http://ghost.zool.kyoto-u.ac.jp/jbrowse/?data=data%2Fht&loc=Chr3%3A3619254..3621176&tracks=DNA%2Cky21gene%2CKH2013&highlight=	ORF:[2..397/921];Human Homolog:[SHISAL1 (HGNC:29335, shisa like 1)]
KY21.Chr6.284	951.19	0.0555204	0.0637665	0.870682	0.383928	0.999973	932.713	851.053	993.497	1027.5	http://ghost.zool.kyoto-u.ac.jp/jbrowse/?data=data%2Fht&loc=Chr6%3A2085667..2098903&tracks=DNA%2Cky21gene%2CKH2013&highlight=	ORF:[1..1878/2309];Human Homolog:[ACKR3 (HGNC:23692, atypical chemokine receptor 3)]
KY21.Chr9.1139	1543.36	0.0554791	0.0653643	0.848768	0.39601	0.999973	1493.39	1418.42	1565.79	1695.82	http://ghost.zool.kyoto-u.ac.jp/jbrowse/?data=data%2Fht&loc=Chr9%3A8131554..8140939&tracks=DNA%2Cky21gene%2CKH2013&highlight=	ORF:[51..2360/2939];Human Homolog:[SLC26A5 (HGNC:9359, solute carrier family 26 member 5)]
KY21.Chr10.498	1707.53	0.0553335	0.0546713	1.01211	0.311485	0.999973	1836.97	1241.88	2056.33	1694.93	http://ghost.zool.kyoto-u.ac.jp/jbrowse/?data=data%2Fht&loc=Chr10%3A3626245..3626866&tracks=DNA%2Cky21gene%2CKH2013&highlight=	ORF:[3..209/264];Human Homolog:[ZNF646 (HGNC:29004, zinc finger protein 646)]
KY21.Chr1.723	228.855	0.0552384	0.0462868	1.19339	0.232715	0.999973	167.572	222.457	222.502	302.889	http://ghost.zool.kyoto-u.ac.jp/jbrowse/?data=data%2Fht&loc=Chr1%3A5134547..5143761&tracks=DNA%2Cky21gene%2CKH2013&highlight=	ORF:[12..2012/2784];Human Homolog:[SLC6A14 (HGNC:11047, solute carrier family 6 member 14)]
KY21.Chr1.1091	177.805	0.0548788	0.0371644	1.47665	0.13977	0.999973	171.788	97.9629	275.281	166.187	http://ghost.zool.kyoto-u.ac.jp/jbrowse/?data=data%2Fht&loc=Chr1%3A8036607..8041565&tracks=DNA%2Cky21gene%2CKH2013&highlight=	ORF:[85..1563/2548];Human Homolog:[PTGS2 (HGNC:9605, prostaglandin-endoperoxide synthase 2)]
KY21.Chr11.1028	405.603	0.0548261	0.0578138	0.948322	0.342965	0.999973	396.271	346.952	451.213	427.976	http://ghost.zool.kyoto-u.ac.jp/jbrowse/?data=data%2Fht&loc=Chr11%3A7090983..7098241&tracks=DNA%2Cky21gene%2CKH2013&highlight=	ORF:[35..2143/2717]; Ets1/2.a (ETS proto-oncogene 1/2, transcription factor.a);Human Homolog:[ETS1 (HGNC:3488, ETS proto-oncogene 1, transcription factor)]
KY21.Chr7.784	429.521	0.0548191	0.0584585	0.937743	0.348377	0.999973	397.325	391.852	494.679	434.23	http://ghost.zool.kyoto-u.ac.jp/jbrowse/?data=data%2Fht&loc=Chr7%3A5870881..5878929&tracks=DNA%2Cky21gene%2CKH2013&highlight=	ORF:[3..2732/3293]; Bziptun4 (Tunicate bzip 4);Human Homolog:[FOS (HGNC:3796, Fos proto-oncogene, AP-1 transcription factor subunit)]
KY21.Chr5.139	650.78	0.0547659	0.0622609	0.87962	0.379065	0.999973	585.976	628.595	687.169	701.38	http://ghost.zool.kyoto-u.ac.jp/jbrowse/?data=data%2Fht&loc=Chr5%3A1044429..1048059&tracks=DNA%2Cky21gene%2CKH2013&highlight=	ORF:[109..1605/1806];Human Homolog:[CYP2U1 (HGNC:20582, cytochrome P450 family 2 subfamily U member 1)]
KY21.Chr3.833	2640.72	0.0545495	0.0664768	0.82058	0.411886	0.999973	2392.38	2615.41	2768.34	2786.76	http://ghost.zool.kyoto-u.ac.jp/jbrowse/?data=data%2Fht&loc=Chr3%3A5652051..5659414&tracks=DNA%2Cky21gene%2CKH2013&highlight=	ORF:[28..2064/2298];Human Homolog:[GUCY1B1 (HGNC:4687, guanylate cyclase 1 soluble subunit beta 1)]
KY21.Chr4.923	268.198	0.0545181	0.0525728	1.037	0.299735	0.999973	265.586	213.273	299.084	294.848	http://ghost.zool.kyoto-u.ac.jp/jbrowse/?data=data%2Fht&loc=Chr4%3A5716598..5733490&tracks=DNA%2Cky21gene%2CKH2013&highlight=	ORF:[1..3876/4179];Human Homolog:[NPR1 (HGNC:7943, natriuretic peptide receptor 1)]
KY21.Chr2.739	961.42	0.0540975	0.0623977	0.86698	0.385953	0.999973	830.483	966.363	994.532	1054.3	http://ghost.zool.kyoto-u.ac.jp/jbrowse/?data=data%2Fht&loc=Chr2%3A4217927..4223120&tracks=DNA%2Cky21gene%2CKH2013&highlight=	ORF:[66..443/748]
KY21.Chr2.611	569.85	0.0539587	0.0618421	0.872523	0.382923	0.999973	536.442	526.551	604.377	612.032	http://ghost.zool.kyoto-u.ac.jp/jbrowse/?data=data%2Fht&loc=Chr2%3A3427166..3428042&tracks=DNA%2Cky21gene%2CKH2013&highlight=	ORF:[11..409/876];Human Homolog:[DNAJC2 (HGNC:13192, DnaJ heat shock protein family (Hsp40) member C2)]
KY21.Chr11.168	831.697	0.0534393	0.0638842	0.836502	0.402872	0.999973	796.758	767.376	887.938	874.715	http://ghost.zool.kyoto-u.ac.jp/jbrowse/?data=data%2Fht&loc=Chr11%3A900964..909349&tracks=DNA%2Cky21gene%2CKH2013&highlight=	ORF:[3..1892/2016];Human Homolog:[ITLN1 (HGNC:18259, intelectin 1)]
KY21.Chr1.2015	3532.52	0.0533567	0.0658907	0.809776	0.418069	0.999973	3543.25	3149.1	3847.73	3589.99	http://ghost.zool.kyoto-u.ac.jp/jbrowse/?data=data%2Fht&loc=Chr1%3A13673300..13678248&tracks=DNA%2Cky21gene%2CKH2013&highlight=	ORF:[69..1418/2118];Human Homolog:[TUBA1C (HGNC:20768, tubulin alpha 1c)]
KY21.Chr1.2045	10055.7	0.0532046	0.0673283	0.790226	0.429396	0.999973	10044.8	9113.61	10497.9	10566.3	http://ghost.zool.kyoto-u.ac.jp/jbrowse/?data=data%2Fht&loc=Chr1%3A13906222..13912196&tracks=DNA%2Cky21gene%2CKH2013&highlight=	ORF:[30..2012/3445];Human Homolog:[FOXRED2 (HGNC:26264, FAD dependent oxidoreductase domain containing 2)]
KY21.Chr9.1084	234.729	0.0531967	0.0522139	1.01882	0.308287	0.999973	224.483	194.905	271.142	248.387	http://ghost.zool.kyoto-u.ac.jp/jbrowse/?data=data%2Fht&loc=Chr9%3A7596994..7599723&tracks=DNA%2Cky21gene%2CKH2013&highlight=	ORF:[81..947/1554];Human Homolog:[HSD11B1 (HGNC:5208, hydroxysteroid 11-beta dehydrogenase 1)]
KY21.Chr10.313	1346.27	0.0531698	0.0656585	0.809793	0.418059	0.999973	1246.78	1302.09	1414.7	1421.52	http://ghost.zool.kyoto-u.ac.jp/jbrowse/?data=data%2Fht&loc=Chr10%3A2093311..2099180&tracks=DNA%2Cky21gene%2CKH2013&highlight=	ORF:[6..1097/1962];Human Homolog:[KLHL30 (HGNC:24770, kelch like family member 30)]
KY21.Chr7.1067	2215.44	0.0531064	0.0641759	0.827513	0.407946	0.999973	2243.78	1928.64	2454.76	2234.59	http://ghost.zool.kyoto-u.ac.jp/jbrowse/?data=data%2Fht&loc=Chr7%3A7943339..7970371&tracks=DNA%2Cky21gene%2CKH2013&highlight=	ORF:[40..3669/4782];Human Homolog:[RGS12 (HGNC:9994, regulator of G protein signaling 12)]
KY21.Chr7.317	5135.35	0.053098	0.0638003	0.832254	0.405266	0.999973	5312.77	4346.08	5695.01	5187.53	http://ghost.zool.kyoto-u.ac.jp/jbrowse/?data=data%2Fht&loc=Chr7%3A2394665..2397020&tracks=DNA%2Cky21gene%2CKH2013&highlight=	ORF:[3..1373/1512];Human Homolog:[NHLRC2 (HGNC:24731, NHL repeat containing 2)]
KY21.Chr7.951	782.088	0.052938	0.0633658	0.835434	0.403473	0.999973	756.709	712.272	838.263	821.106	http://ghost.zool.kyoto-u.ac.jp/jbrowse/?data=data%2Fht&loc=Chr7%3A7169424..7199651&tracks=DNA%2Cky21gene%2CKH2013&highlight=	ORF:[2..1201/2424];Human Homolog:[SLC16A12 (HGNC:23094, solute carrier family 16 member 12)]
KY21.Chr12.986	1821.7	0.052872	0.0648128	0.815765	0.414634	0.999973	1669.4	1770.48	1801.75	2045.17	http://ghost.zool.kyoto-u.ac.jp/jbrowse/?data=data%2Fht&loc=Chr12%3A7095691..7104361&tracks=DNA%2Cky21gene%2CKH2013&highlight=	ORF:[1..2592/2732];Human Homolog:[PHEX (HGNC:8918, phosphate regulating endopeptidase homolog X-linked)]
KY21.Chr12.815	559.522	0.0527574	0.0605421	0.871416	0.383527	0.999973	498.501	541.857	572.296	625.435	http://ghost.zool.kyoto-u.ac.jp/jbrowse/?data=data%2Fht&loc=Chr12%3A5962444..5963829&tracks=DNA%2Cky21gene%2CKH2013&highlight=	ORF:[382..513/598];Human Homolog:[IGLV8-61 (HGNC:5931, immunoglobulin lambda variable 8-61)]
KY21.Chr9.75	1060.64	0.0524314	0.0641074	0.817869	0.413432	0.999973	1047.59	951.056	1140.45	1103.45	http://ghost.zool.kyoto-u.ac.jp/jbrowse/?data=data%2Fht&loc=Chr9%3A508851..530454&tracks=DNA%2Cky21gene%2CKH2013&highlight=	ORF:[130..1299/1955];Human Homolog:[SSUH2 (HGNC:24809, ssu-2 homolog)]
KY21.Chr1.855	5158.31	0.0523175	0.0674231	0.775957	0.437774	0.999973	4993.44	4846.1	5561.51	5232.21	http://ghost.zool.kyoto-u.ac.jp/jbrowse/?data=data%2Fht&loc=Chr1%3A6221549..6230789&tracks=DNA%2Cky21gene%2CKH2013&highlight=	ORF:[11..2251/2603];Human Homolog:[HMCN1 (HGNC:19194, hemicentin 1)]
KY21.Chr8.956	909.892	0.0520189	0.0632748	0.822111	0.411014	0.999973	808.351	902.075	948.996	980.145	http://ghost.zool.kyoto-u.ac.jp/jbrowse/?data=data%2Fht&loc=Chr8%3A5732645..5734520&tracks=DNA%2Cky21gene%2CKH2013&highlight=	ORF:[3..1463/1875];Human Homolog:[SLC43A3 (HGNC:17466, solute carrier family 43 member 3)]
KY21.Chr2.179	410.609	0.0519159	0.0578201	0.897886	0.369246	0.999973	352.007	404.097	431.55	454.78	http://ghost.zool.kyoto-u.ac.jp/jbrowse/?data=data%2Fht&loc=Chr2%3A1018796..1030796&tracks=DNA%2Cky21gene%2CKH2013&highlight=	ORF:[119..1834/2716];Human Homolog:[GLP1R (HGNC:4324, glucagon like peptide 1 receptor)]
KY21.Chr1.996	1110.97	0.0517504	0.062735	0.824904	0.409426	0.999973	1098.18	986.772	1256.36	1102.55	http://ghost.zool.kyoto-u.ac.jp/jbrowse/?data=data%2Fht&loc=Chr1%3A7357865..7359299&tracks=DNA%2Cky21gene%2CKH2013&highlight=	ORF:[97..507/923];Human Homolog:[MPC2 (HGNC:24515, mitochondrial pyruvate carrier 2)]
KY21.Chr11.875	506.32	0.0517363	0.0578497	0.894322	0.37115	0.999973	418.403	514.305	535.039	557.53	http://ghost.zool.kyoto-u.ac.jp/jbrowse/?data=data%2Fht&loc=Chr11%3A6233806..6243425&tracks=DNA%2Cky21gene%2CKH2013&highlight=	ORF:[32..1522/2020];Human Homolog:[RASEF (HGNC:26464, RAS and EF-hand domain containing)]
KY21.Chr14.882	1428.86	0.0515917	0.0657881	0.78421	0.432917	0.999973	1369.03	1341.89	1534.75	1469.77	http://ghost.zool.kyoto-u.ac.jp/jbrowse/?data=data%2Fht&loc=Chr14%3A6262581..6263545&tracks=DNA%2Cky21gene%2CKH2013&highlight=	ORF:[2..562/759];Human Homolog:[RHOQ (HGNC:17736, ras homolog family member Q)]
KY21.Chr8.61	484.231	0.0514614	0.0600431	0.857074	0.391404	0.999973	460.56	439.813	497.783	538.767	http://ghost.zool.kyoto-u.ac.jp/jbrowse/?data=data%2Fht&loc=Chr8%3A371102..375657&tracks=DNA%2Cky21gene%2CKH2013&highlight=	ORF:[1..3561/3564];Human Homolog:[RTL1 (HGNC:14665, retrotransposon Gag like 1)]
KY21.Chr12.647	416.364	0.0512135	0.0589683	0.868491	0.385125	0.999973	378.355	392.872	430.515	463.715	http://ghost.zool.kyoto-u.ac.jp/jbrowse/?data=data%2Fht&loc=Chr12%3A4744128..4753061&tracks=DNA%2Cky21gene%2CKH2013&highlight=	ORF:[12..2867/3067];Human Homolog:[ATL2 (HGNC:24047, atlastin GTPase 2)]
KY21.Chr5.93	9833.86	0.0511173	0.0665703	0.767871	0.442564	0.999973	8941.4	9777.92	9781.8	10834.3	http://ghost.zool.kyoto-u.ac.jp/jbrowse/?data=data%2Fht&loc=Chr5%3A749376..754881&tracks=DNA%2Cky21gene%2CKH2013&highlight=	ORF:[116..1453/3386];Human Homolog:[RTP4 (HGNC:23992, receptor transporter protein 4)]
KY21.Chr3.369	579.14	0.0509324	0.059919	0.850021	0.395313	0.999973	497.447	579.614	603.342	636.156	http://ghost.zool.kyoto-u.ac.jp/jbrowse/?data=data%2Fht&loc=Chr3%3A2287066..2295277&tracks=DNA%2Cky21gene%2CKH2013&highlight=	ORF:[3..1679/1760];Human Homolog:[SLC6A1 (HGNC:11042, solute carrier family 6 member 1)]
KY21.Chr12.987	6035.19	0.0508844	0.0662291	0.76831	0.442303	0.999973	6139.04	5337.96	6280.76	6383.01	http://ghost.zool.kyoto-u.ac.jp/jbrowse/?data=data%2Fht&loc=Chr12%3A7106608..7117978&tracks=DNA%2Cky21gene%2CKH2013&highlight=	ORF:[1..2775/3098];Human Homolog:[PHEX (HGNC:8918, phosphate regulating endopeptidase homolog X-linked)]
KY21.Chr1.2190	3267.4	0.0508547	0.0653903	0.77771	0.43674	0.999973	3322.99	2872.56	3521.74	3352.33	http://ghost.zool.kyoto-u.ac.jp/jbrowse/?data=data%2Fht&loc=Chr1%3A15210895..15213456&tracks=DNA%2Cky21gene%2CKH2013&highlight=	ORF:[2..829/1040]
KY21.Chr11.290	1046.83	0.0508195	0.0636146	0.798865	0.424368	0.999973	1043.37	929.627	1133.21	1081.11	http://ghost.zool.kyoto-u.ac.jp/jbrowse/?data=data%2Fht&loc=Chr11%3A1721827..1725307&tracks=DNA%2Cky21gene%2CKH2013&highlight=	ORF:[25..1224/1668];Human Homolog:[SLC22A18 (HGNC:10964, solute carrier family 22 member 18)]
KY21.Chr7.572	321.113	0.0508023	0.0526928	0.964121	0.334985	0.999973	308.796	269.398	395.329	310.93	http://ghost.zool.kyoto-u.ac.jp/jbrowse/?data=data%2Fht&loc=Chr7%3A4063736..4069992&tracks=DNA%2Cky21gene%2CKH2013&highlight=	ORF:[82..1377/1699]; Tbx1/10 (T-box 1/10);Human Homolog:[TBX1 (HGNC:11592, T-box transcription factor 1)]
KY21.Chr2.902	1179.6	0.0507992	0.0653074	0.777847	0.436659	0.999973	1138.23	1098	1242.91	1239.25	http://ghost.zool.kyoto-u.ac.jp/jbrowse/?data=data%2Fht&loc=Chr2%3A5325204..5329561&tracks=DNA%2Cky21gene%2CKH2013&highlight=	ORF:[1..558/657];Human Homolog:[ECI2 (HGNC:14601, enoyl-CoA delta isomerase 2)]
KY21.Chr9.309	2127.96	0.0507637	0.0630056	0.805701	0.420415	0.999973	2196.35	1806.19	2353.35	2155.96	http://ghost.zool.kyoto-u.ac.jp/jbrowse/?data=data%2Fht&loc=Chr9%3A2044255..2046346&tracks=DNA%2Cky21gene%2CKH2013&highlight=	ORF:[25..1632/2091];Human Homolog:[KDM8 (HGNC:25840, lysine demethylase 8)]
KY21.Chr1.1179	68.3817	0.050668	0.034659	1.4619	0.143768	0.999973	42.1565	59.1859	76.582	95.6021	http://ghost.zool.kyoto-u.ac.jp/jbrowse/?data=data%2Fht&loc=Chr1%3A8522128..8524519&tracks=DNA%2Cky21gene%2CKH2013&highlight=	ORF:[3..629/1068];Human Homolog:[SRMS (HGNC:11298, src-related kinase lacking C-terminal regulatory tyrosine and N-terminal myristylation sites)]
KY21.Chr1.842	200.312	0.050629	0.0480237	1.05425	0.291768	0.999973	178.111	172.456	257.688	192.991	http://ghost.zool.kyoto-u.ac.jp/jbrowse/?data=data%2Fht&loc=Chr1%3A6091056..6091992&tracks=DNA%2Cky21gene%2CKH2013&highlight=	ORF:[28..516/815];Human Homolog:[TMEM47 (HGNC:18515, transmembrane protein 47)]
KY21.Chr11.330	1347.33	0.0505998	0.0594373	0.851314	0.394595	0.999973	1138.23	1364.34	1281.2	1605.58	http://ghost.zool.kyoto-u.ac.jp/jbrowse/?data=data%2Fht&loc=Chr11%3A1972593..1982511&tracks=DNA%2Cky21gene%2CKH2013&highlight=	ORF:[371..2809/3127];Human Homolog:[DDHD2 (HGNC:29106, DDHD domain containing 2)]
KY21.Chr2.1	438.694	0.0505933	0.0510405	0.991238	0.321569	0.999973	467.937	315.318	512.272	459.248	http://ghost.zool.kyoto-u.ac.jp/jbrowse/?data=data%2Fht&loc=Chr2%3A19123..29071&tracks=DNA%2Cky21gene%2CKH2013&highlight=	ORF:[3..1592/1872];Human Homolog:[ITLN2 (HGNC:20599, intelectin 2)]
KY21.Chr2.1199	492.394	0.0504102	0.058285	0.864891	0.387099	0.999973	497.447	413.281	523.656	535.193	http://ghost.zool.kyoto-u.ac.jp/jbrowse/?data=data%2Fht&loc=Chr2%3A7308321..7314944&tracks=DNA%2Cky21gene%2CKH2013&highlight=	ORF:[226..3525/4015];Human Homolog:[BEST3 (HGNC:17105, bestrophin 3)]
KY21.Chr7.857	521.72	0.0503641	0.0602143	0.836413	0.402922	0.999973	466.883	505.121	580.575	534.3	http://ghost.zool.kyoto-u.ac.jp/jbrowse/?data=data%2Fht&loc=Chr7%3A6496177..6498600&tracks=DNA%2Cky21gene%2CKH2013&highlight=	ORF:[29..1117/1394];Human Homolog:[B3GALT1 (HGNC:916, beta-1,3-galactosyltransferase 1)]
KY21.Chr13.449	506.86	0.0503079	0.0607423	0.828217	0.407547	0.999973	460.56	485.733	549.528	531.619	http://ghost.zool.kyoto-u.ac.jp/jbrowse/?data=data%2Fht&loc=Chr13%3A4015119..4026740&tracks=DNA%2Cky21gene%2CKH2013&highlight=	ORF:[1..2037/2866];Human Homolog:[SLC15A1 (HGNC:10920, solute carrier family 15 member 1)]
KY21.Chr6.34	3552.53	0.0501581	0.0618421	0.811066	0.417328	0.999973	3722.42	2937.87	4014.35	3535.49	http://ghost.zool.kyoto-u.ac.jp/jbrowse/?data=data%2Fht&loc=Chr6%3A254343..256900&tracks=DNA%2Cky21gene%2CKH2013&highlight=	ORF:[1..537/740]; Tnnc.c (troponin C.c);Human Homolog:[TNNC1 (HGNC:11943, troponin C1, slow skeletal and cardiac type)]
KY21.Chr9.39	5211.69	0.0501574	0.0674341	0.743799	0.456998	0.999973	5148.36	4813.45	5464.23	5420.73	http://ghost.zool.kyoto-u.ac.jp/jbrowse/?data=data%2Fht&loc=Chr9%3A187030..193140&tracks=DNA%2Cky21gene%2CKH2013&highlight=	ORF:[1..2052/2412];Human Homolog:[KDM8 (HGNC:25840, lysine demethylase 8)]
KY21.Chr2.857	1604.11	0.0498741	0.0638299	0.78136	0.434591	0.999973	1429.11	1600.06	1589.59	1797.68	http://ghost.zool.kyoto-u.ac.jp/jbrowse/?data=data%2Fht&loc=Chr2%3A4988691..4991992&tracks=DNA%2Cky21gene%2CKH2013&highlight=	ORF:[27..635/1485];Human Homolog:[CALM3 (HGNC:1449, calmodulin 3)]
KY21.Chr7.1153	94.7697	0.0498444	0.0412979	1.20695	0.227452	0.999973	77.9896	78.5744	117.978	104.537	http://ghost.zool.kyoto-u.ac.jp/jbrowse/?data=data%2Fht&loc=Chr7%3A8597537..8599462&tracks=DNA%2Cky21gene%2CKH2013&highlight=	ORF:[19..540/616];Human Homolog:[VPS13D (HGNC:23595, vacuolar protein sorting 13 homolog D)]
KY21.Chr8.1008	866.334	0.0496834	0.0636254	0.780873	0.434877	0.999973	849.454	785.744	904.496	925.643	http://ghost.zool.kyoto-u.ac.jp/jbrowse/?data=data%2Fht&loc=Chr8%3A6019475..6022325&tracks=DNA%2Cky21gene%2CKH2013&highlight=	ORF:[19..1488/2042];Human Homolog:[ALG10 (HGNC:23162, ALG10 alpha-1,2-glucosyltransferase)]
KY21.Chr14.267	1075.34	0.0496425	0.0571778	0.868213	0.385278	0.999973	1144.55	837.787	1232.56	1086.47	http://ghost.zool.kyoto-u.ac.jp/jbrowse/?data=data%2Fht&loc=Chr14%3A2069629..2073809&tracks=DNA%2Cky21gene%2CKH2013&highlight=	ORF:[1..2427/2542];Human Homolog:[GBE1 (HGNC:4180, 1,4-alpha-glucan branching enzyme 1)]
KY21.Chr11.879	836.924	0.0495902	0.0617796	0.802696	0.422151	0.999973	812.567	757.171	954.171	823.787	http://ghost.zool.kyoto-u.ac.jp/jbrowse/?data=data%2Fht&loc=Chr11%3A6251685..6252598&tracks=DNA%2Cky21gene%2CKH2013&highlight=	ORF:[31..765/913];Human Homolog:[NAT8L (HGNC:26742, N-acetyltransferase 8 like)]
KY21.Chr2.930	3704.46	0.0495216	0.0670139	0.738976	0.459922	0.999973	3447.35	3626.67	3753.55	3990.27	http://ghost.zool.kyoto-u.ac.jp/jbrowse/?data=data%2Fht&loc=Chr2%3A5530360..5532481&tracks=DNA%2Cky21gene%2CKH2013&highlight=	ORF:[35..742/840];Human Homolog:[METTL27 (HGNC:19068, methyltransferase like 27)]
KY21.Chr14.387	1279.86	0.0490897	0.0643901	0.762381	0.445833	0.999973	1156.14	1267.39	1296.72	1399.19	http://ghost.zool.kyoto-u.ac.jp/jbrowse/?data=data%2Fht&loc=Chr14%3A2870974..2876486&tracks=DNA%2Cky21gene%2CKH2013&highlight=	ORF:[17..883/1024];Human Homolog:[TMED2 (HGNC:16996, transmembrane p24 trafficking protein 2)]
KY21.Chr1.376	170.623	0.0490738	0.047607	1.03081	0.30263	0.999973	132.793	166.333	196.63	186.737	http://ghost.zool.kyoto-u.ac.jp/jbrowse/?data=data%2Fht&loc=Chr1%3A2772689..2778938&tracks=DNA%2Cky21gene%2CKH2013&highlight=	ORF:[1..3060/3243];Human Homolog:[LTBP4 (HGNC:6717, latent transforming growth factor beta binding protein 4)]
KY21.Chr10.259	509.353	0.0489858	0.0606231	0.808038	0.419069	0.999973	460.56	491.855	531.935	553.063	http://ghost.zool.kyoto-u.ac.jp/jbrowse/?data=data%2Fht&loc=Chr10%3A1751504..1756162&tracks=DNA%2Cky21gene%2CKH2013&highlight=	ORF:[30..1826/2074];Human Homolog:[ADORA2A (HGNC:263, adenosine A2a receptor)]
KY21.Chr8.611	4630.13	0.0489511	0.064844	0.754906	0.450306	0.999973	4111.31	4670.58	4542.14	5196.47	http://ghost.zool.kyoto-u.ac.jp/jbrowse/?data=data%2Fht&loc=Chr8%3A3668488..3683055&tracks=DNA%2Cky21gene%2CKH2013&highlight=	ORF:[65..2962/3874]; Elk (ETS transcription factor Elk1/3/4);Human Homolog:[ELK1 (HGNC:3321, ETS transcription factor ELK1)]
KY21.Chr2.1263	965.273	0.0488761	0.0590844	0.827225	0.40811	0.999973	995.948	799.01	1114.58	951.554	http://ghost.zool.kyoto-u.ac.jp/jbrowse/?data=data%2Fht&loc=Chr2%3A7694992..7702573&tracks=DNA%2Cky21gene%2CKH2013&highlight=	ORF:[33..2045/2239];Human Homolog:[UMOD (HGNC:12559, uromodulin)]
KY21.Chr5.1041	739.757	0.048773	0.0600545	0.812146	0.416708	0.999973	653.426	727.579	720.285	857.739	http://ghost.zool.kyoto-u.ac.jp/jbrowse/?data=data%2Fht&loc=Chr5%3A7031527..7037705&tracks=DNA%2Cky21gene%2CKH2013&highlight=	ORF:[1..2211/2759];Human Homolog:[SLCO2A1 (HGNC:10955, solute carrier organic anion transporter family member 2A1)]
KY21.Chr5.859	813.335	0.0487525	0.0631836	0.771601	0.440351	0.999973	770.41	764.315	820.67	897.945	http://ghost.zool.kyoto-u.ac.jp/jbrowse/?data=data%2Fht&loc=Chr5%3A5765504..5771306&tracks=DNA%2Cky21gene%2CKH2013&highlight=	ORF:[2..1384/1598];Human Homolog:[TMPRSS11A (HGNC:27954, transmembrane serine protease 11A)]
KY21.Chr11.659	1970.23	0.0486697	0.0626702	0.776601	0.437394	0.999973	2023.51	1687.82	2214.67	1954.93	http://ghost.zool.kyoto-u.ac.jp/jbrowse/?data=data%2Fht&loc=Chr11%3A4563440..4565365&tracks=DNA%2Cky21gene%2CKH2013&highlight=	ORF:[12..1805/1925];Human Homolog:[OVCH1 (HGNC:23080, ovochymase 1)]
KY21.Chr9.445	3816.24	0.0486255	0.0639122	0.760817	0.446766	0.999973	3852.05	3366.45	4346.55	3699.89	http://ghost.zool.kyoto-u.ac.jp/jbrowse/?data=data%2Fht&loc=Chr9%3A2964284..2977018&tracks=DNA%2Cky21gene%2CKH2013&highlight=	ORF:[78..2282/2512];Human Homolog:[ADGRD1 (HGNC:19893, adhesion G protein-coupled receptor D1)]
KY21.Chr6.117	447.736	0.0482264	0.0599363	0.804628	0.421035	0.999973	426.835	409.199	482.26	472.65	http://ghost.zool.kyoto-u.ac.jp/jbrowse/?data=data%2Fht&loc=Chr6%3A890299..893622&tracks=DNA%2Cky21gene%2CKH2013&highlight=	ORF:[9..683/1257];Human Homolog:[METTL27 (HGNC:19068, methyltransferase like 27)]
KY21.Chr11.101	1086.75	0.048209	0.0633118	0.761454	0.446386	0.999973	1073.94	978.608	1209.79	1084.68	http://ghost.zool.kyoto-u.ac.jp/jbrowse/?data=data%2Fht&loc=Chr11%3A363297..372801&tracks=DNA%2Cky21gene%2CKH2013&highlight=	ORF:[72..1823/2357];Human Homolog:[CHRM2 (HGNC:1951, cholinergic receptor muscarinic 2)]
KY21.Chr9.1078	450.467	0.04819	0.0531781	0.9062	0.36483	0.999973	462.668	355.115	545.388	438.698	http://ghost.zool.kyoto-u.ac.jp/jbrowse/?data=data%2Fht&loc=Chr9%3A7572269..7575921&tracks=DNA%2Cky21gene%2CKH2013&highlight=	ORF:[37..714/1873];Human Homolog:[CCN2 (HGNC:2500, cellular communication network factor 2)]
KY21.Chr3.1148	364.689	0.0479181	0.0579924	0.826282	0.408644	0.999973	348.845	327.563	396.364	385.982	http://ghost.zool.kyoto-u.ac.jp/jbrowse/?data=data%2Fht&loc=Chr3%3A7835108..7837354&tracks=DNA%2Cky21gene%2CKH2013&highlight=	ORF:[72..1520/2009];Human Homolog:[IPPK (HGNC:14645, inositol-pentakisphosphate 2-kinase)]
KY21.Chr5.716	7358.67	0.0477572	0.0646529	0.738672	0.460106	0.999973	6691.29	7275.79	7026.92	8440.69	http://ghost.zool.kyoto-u.ac.jp/jbrowse/?data=data%2Fht&loc=Chr5%3A4735165..4739955&tracks=DNA%2Cky21gene%2CKH2013&highlight=	ORF:[26..1375/1841];Human Homolog:[KDM8 (HGNC:25840, lysine demethylase 8)]
KY21.Chr2.763	27101.7	0.0476778	0.0672097	0.709389	0.478083	0.999973	27053.9	24825.4	29364	27163.5	http://ghost.zool.kyoto-u.ac.jp/jbrowse/?data=data%2Fht&loc=Chr2%3A4377287..4379040&tracks=DNA%2Cky21gene%2CKH2013&highlight=	ORF:[170..844/1062];Human Homolog:[CSMD2 (HGNC:19290, CUB and Sushi multiple domains 2)]
KY21.Chr3.1448	997.221	0.0476383	0.064179	0.742273	0.457922	0.999973	908.473	981.67	1032.82	1065.92	http://ghost.zool.kyoto-u.ac.jp/jbrowse/?data=data%2Fht&loc=Chr3%3A9442683..9447125&tracks=DNA%2Cky21gene%2CKH2013&highlight=	ORF:[2..2071/2440];Human Homolog:[HEPHL1 (HGNC:30477, hephaestin like 1)]
KY21.Chr13.252	997.655	0.0475615	0.0643475	0.739134	0.459826	0.999973	968.546	923.504	1077.32	1021.25	http://ghost.zool.kyoto-u.ac.jp/jbrowse/?data=data%2Fht&loc=Chr13%3A2274841..2276279&tracks=DNA%2Cky21gene%2CKH2013&highlight=	ORF:[10..945/1085];Human Homolog:[SLC35G1 (HGNC:26607, solute carrier family 35 member G1)]
KY21.Chr2.673	4981.43	0.0474465	0.0667235	0.711091	0.477028	0.999973	4494.94	5026.72	5207.58	5196.47	http://ghost.zool.kyoto-u.ac.jp/jbrowse/?data=data%2Fht&loc=Chr2%3A3731897..3772621&tracks=DNA%2Cky21gene%2CKH2013&highlight=	ORF:[40..10344/10657];Human Homolog:[DCHS2 (HGNC:23111, dachsous cadherin-related 2)]
KY21.Chr7.893	150.952	0.0472384	0.0473034	0.998625	0.317976	0.999973	132.793	132.658	181.106	157.252	http://ghost.zool.kyoto-u.ac.jp/jbrowse/?data=data%2Fht&loc=Chr7%3A6707731..6713690&tracks=DNA%2Cky21gene%2CKH2013&highlight=	ORF:[15..1712/2390];Human Homolog:[SLC22A5 (HGNC:10969, solute carrier family 22 member 5)]
KY21.Chr2.856	2728.54	0.0472033	0.0521727	0.904751	0.365597	0.999973	2919.34	2020.48	3541.4	2432.94	http://ghost.zool.kyoto-u.ac.jp/jbrowse/?data=data%2Fht&loc=Chr2%3A4978097..4985147&tracks=DNA%2Cky21gene%2CKH2013&highlight=	ORF:[10..2955/3221];Human Homolog:[SPON1 (HGNC:11252, spondin 1)]
KY21.Chr9.59	744.098	0.0471761	0.0623491	0.756646	0.449262	0.999973	729.308	673.495	818.6	754.989	http://ghost.zool.kyoto-u.ac.jp/jbrowse/?data=data%2Fht&loc=Chr9%3A382497..390895&tracks=DNA%2Cky21gene%2CKH2013&highlight=	ORF:[2..2068/2609];Human Homolog:[CDCP2 (HGNC:27297, CUB domain containing protein 2)]
KY21.Chr1.553	2089.72	0.047126	0.0639433	0.736997	0.461124	0.999973	1831.7	2128.65	2085.31	2313.21	http://ghost.zool.kyoto-u.ac.jp/jbrowse/?data=data%2Fht&loc=Chr1%3A3917891..3934976&tracks=DNA%2Cky21gene%2CKH2013&highlight=	ORF:[138..953/2026];Human Homolog:[ELOVL4 (HGNC:14415, ELOVL fatty acid elongase 4)]
KY21.Chr7.580	5628.92	0.0470302	0.0666053	0.706103	0.480124	0.999973	5075.64	5683.89	5745.72	6010.43	http://ghost.zool.kyoto-u.ac.jp/jbrowse/?data=data%2Fht&loc=Chr7%3A4212952..4216190&tracks=DNA%2Cky21gene%2CKH2013&highlight=	ORF:[49..1149/1416];Human Homolog:[MUC5B (HGNC:7516, mucin 5B, oligomeric mucus/gel-forming)]
KY21.Chr9.1115	1435.09	0.0469856	0.0621234	0.756327	0.449453	0.999973	1445.97	1258.21	1642.37	1393.83	http://ghost.zool.kyoto-u.ac.jp/jbrowse/?data=data%2Fht&loc=Chr9%3A7830989..7836589&tracks=DNA%2Cky21gene%2CKH2013&highlight=	ORF:[64..531/1196]
KY21.Chr2.401	542.462	0.0469435	0.0594291	0.789907	0.429582	0.999973	534.334	478.59	613.691	543.235	http://ghost.zool.kyoto-u.ac.jp/jbrowse/?data=data%2Fht&loc=Chr2%3A2323411..2327031&tracks=DNA%2Cky21gene%2CKH2013&highlight=	ORF:[1..1629/2150];Human Homolog:[FUT8 (HGNC:4019, fucosyltransferase 8)]
KY21.Chr2.875	1584.33	0.0467448	0.0585502	0.798372	0.424655	0.999973	1332.15	1618.43	1474.72	1912.04	http://ghost.zool.kyoto-u.ac.jp/jbrowse/?data=data%2Fht&loc=Chr2%3A5065672..5067505&tracks=DNA%2Cky21gene%2CKH2013&highlight=	ORF:[97..1182/1791];Human Homolog:[GNAI2 (HGNC:4385, G protein subunit alpha i2)]
KY21.Chr14.739	5692.53	0.0467307	0.0676748	0.690519	0.489868	0.999973	5594.17	5330.81	5899.92	5945.2	http://ghost.zool.kyoto-u.ac.jp/jbrowse/?data=data%2Fht&loc=Chr14%3A5328578..5330617&tracks=DNA%2Cky21gene%2CKH2013&highlight=	ORF:[14..1666/2039];Human Homolog:[JMJD7 (HGNC:34397, jumonji domain containing 7)]
KY21.Chr1.2108	13110.7	0.0467305	0.0677998	0.689243	0.490671	0.999973	12384.5	12789.3	13221.8	14047.3	http://ghost.zool.kyoto-u.ac.jp/jbrowse/?data=data%2Fht&loc=Chr1%3A14488190..14494022&tracks=DNA%2Cky21gene%2CKH2013&highlight=	ORF:[8..2149/2205]
KY21.Chr1.661	687.994	0.0465596	0.0612717	0.759888	0.447322	0.999973	599.676	693.904	727.529	730.865	http://ghost.zool.kyoto-u.ac.jp/jbrowse/?data=data%2Fht&loc=Chr1%3A4706230..4708243&tracks=DNA%2Cky21gene%2CKH2013&highlight=	ORF:[211..456/1091];Human Homolog:[MIEN1 (HGNC:28230, migration and invasion enhancer 1)]
KY21.Chr4.684	3914.5	0.0465396	0.0621874	0.748377	0.454233	0.999973	4096.56	3285.84	4428.3	3847.32	http://ghost.zool.kyoto-u.ac.jp/jbrowse/?data=data%2Fht&loc=Chr4%3A4261634..4273325&tracks=DNA%2Cky21gene%2CKH2013&highlight=	ORF:[85..1188/1318];Human Homolog:[SLCO1C1 (HGNC:13819, solute carrier organic anion transporter family member 1C1)]
KY21.Chr11.854	4167.25	0.0463945	0.0617186	0.75171	0.452226	0.999973	3493.72	4355.27	4044.36	4775.64	http://ghost.zool.kyoto-u.ac.jp/jbrowse/?data=data%2Fht&loc=Chr11%3A6048960..6074656&tracks=DNA%2Cky21gene%2CKH2013&highlight=	ORF:[1..7608/8033];Human Homolog:[STAB2 (HGNC:18629, stabilin 2)]
KY21.Chr11.1203	2165.76	0.0463652	0.0668904	0.693152	0.488214	0.999973	2066.72	2079.67	2263.31	2253.35	http://ghost.zool.kyoto-u.ac.jp/jbrowse/?data=data%2Fht&loc=Chr11%3A8129560..8135130&tracks=DNA%2Cky21gene%2CKH2013&highlight=	ORF:[34..1059/1385];Human Homolog:[METTL24 (HGNC:21566, methyltransferase like 24)]
KY21.Chr2.422	17526.7	0.0463646	0.068019	0.681642	0.495465	0.999973	17144	16548.6	18554.6	17859.7	http://ghost.zool.kyoto-u.ac.jp/jbrowse/?data=data%2Fht&loc=Chr2%3A2411855..2415580&tracks=DNA%2Cky21gene%2CKH2013&highlight=	ORF:[3..1094/1307];Human Homolog:[PRSS8 (HGNC:9491, serine protease 8)]
KY21.Chr1.2167	1754.54	0.0461886	0.0643146	0.718166	0.472655	0.999973	1794.81	1537.81	1817.27	1868.26	http://ghost.zool.kyoto-u.ac.jp/jbrowse/?data=data%2Fht&loc=Chr1%3A14959892..14970260&tracks=DNA%2Cky21gene%2CKH2013&highlight=	ORF:[2..2146/2317];Human Homolog:[ACE (HGNC:2707, angiotensin I converting enzyme)]
KY21.Chr3.178	13033.1	0.0461583	0.0673617	0.68523	0.493199	0.999973	13064.3	11933.1	13856.2	13278.9	http://ghost.zool.kyoto-u.ac.jp/jbrowse/?data=data%2Fht&loc=Chr3%3A1232245..1238223&tracks=DNA%2Cky21gene%2CKH2013&highlight=	ORF:[2..1186/1357];Human Homolog:[CKB (HGNC:1991, creatine kinase B)]
KY21.Chr1.1382	713.424	0.0461377	0.0613728	0.751761	0.452195	0.999973	638.671	704.108	713.041	797.876	http://ghost.zool.kyoto-u.ac.jp/jbrowse/?data=data%2Fht&loc=Chr1%3A9719654..9722105&tracks=DNA%2Cky21gene%2CKH2013&highlight=	ORF:[1..951/954];Human Homolog:[CCDC3 (HGNC:23813, coiled-coil domain containing 3)]
KY21.Chr5.128	395.861	0.0461364	0.0544873	0.846736	0.397142	0.999973	408.918	317.359	407.748	449.419	http://ghost.zool.kyoto-u.ac.jp/jbrowse/?data=data%2Fht&loc=Chr5%3A1003427..1005823&tracks=DNA%2Cky21gene%2CKH2013&highlight=	ORF:[9..749/1213];Human Homolog:[TMEM205 (HGNC:29631, transmembrane protein 205)]
KY21.Chr11.457	1097.19	0.0460873	0.0587507	0.784456	0.432773	0.999973	1144.55	902.075	1270.85	1071.28	http://ghost.zool.kyoto-u.ac.jp/jbrowse/?data=data%2Fht&loc=Chr11%3A2829924..2832524&tracks=DNA%2Cky21gene%2CKH2013&highlight=	ORF:[16..672/1153];Human Homolog:[CLDN19 (HGNC:2040, claudin 19)]
KY21.Chr4.213	470.4	0.0460595	0.0553059	0.832813	0.40495	0.999973	464.776	401.036	568.156	447.632	http://ghost.zool.kyoto-u.ac.jp/jbrowse/?data=data%2Fht&loc=Chr4%3A1631464..1633241&tracks=DNA%2Cky21gene%2CKH2013&highlight=	ORF:[13..1134/1177];Human Homolog:[ITLN1 (HGNC:18259, intelectin 1)]
KY21.Chr10.463	185.091	0.0455754	0.0448264	1.01671	0.309292	0.999973	189.704	131.638	228.711	190.311	http://ghost.zool.kyoto-u.ac.jp/jbrowse/?data=data%2Fht&loc=Chr10%3A3328627..3332419&tracks=DNA%2Cky21gene%2CKH2013&highlight=	ORF:[3..920/1070];Human Homolog:[CLDN7 (HGNC:2049, claudin 7)]
KY21.Chr4.969	1402.68	0.0455111	0.0652261	0.697744	0.485337	0.999973	1284.72	1388.83	1499.56	1437.61	http://ghost.zool.kyoto-u.ac.jp/jbrowse/?data=data%2Fht&loc=Chr4%3A6062657..6066862&tracks=DNA%2Cky21gene%2CKH2013&highlight=	ORF:[356..1732/1735];Human Homolog:[TLL1 (HGNC:11843, tolloid like 1)]
KY21.Chr5.582	342.02	0.0454853	0.0573391	0.793269	0.427621	0.999973	307.743	327.563	373.596	359.178	http://ghost.zool.kyoto-u.ac.jp/jbrowse/?data=data%2Fht&loc=Chr5%3A3847621..3849860&tracks=DNA%2Cky21gene%2CKH2013&highlight=	ORF:[2..1267/1598];Human Homolog:[SLC16A12 (HGNC:23094, solute carrier family 16 member 12)]
KY21.Chr1.2175	2829.07	0.0454302	0.0666965	0.681148	0.495778	0.999973	2611.6	2806.23	2894.59	3003.87	http://ghost.zool.kyoto-u.ac.jp/jbrowse/?data=data%2Fht&loc=Chr1%3A15044622..15046642&tracks=DNA%2Cky21gene%2CKH2013&highlight=	ORF:[4..474/537];Human Homolog:[LIFR (HGNC:6597, LIF receptor subunit alpha)]
KY21.Chr8.1092	1318.16	0.0453965	0.0616757	0.736052	0.461699	0.999973	1377.46	1108.21	1427.12	1359.87	http://ghost.zool.kyoto-u.ac.jp/jbrowse/?data=data%2Fht&loc=Chr8%3A6434032..6434833&tracks=DNA%2Cky21gene%2CKH2013&highlight=	ORF:[7..369/539];Human Homolog:[ZBTB38 (HGNC:26636, zinc finger and BTB domain containing 38)]
KY21.Chr4.755	2064.14	0.0453815	0.0662981	0.684506	0.493655	0.999973	2027.73	1920.48	2098.76	2209.57	http://ghost.zool.kyoto-u.ac.jp/jbrowse/?data=data%2Fht&loc=Chr4%3A4731984..4744174&tracks=DNA%2Cky21gene%2CKH2013&highlight=	ORF:[79..1308/2346];Human Homolog:[CKMT2 (HGNC:1996, creatine kinase, mitochondrial 2)]
KY21.Chr12.803	2715.55	0.0453303	0.0646959	0.700667	0.483511	0.999973	2424	2745	2680.37	3012.81	http://ghost.zool.kyoto-u.ac.jp/jbrowse/?data=data%2Fht&loc=Chr12%3A5920855..5924588&tracks=DNA%2Cky21gene%2CKH2013&highlight=	ORF:[1..2082/2192];Human Homolog:[TYR (HGNC:12442, tyrosinase)]
KY21.Chr13.309	245.697	0.045309	0.0537578	0.842836	0.39932	0.999973	221.322	228.58	277.351	255.535	http://ghost.zool.kyoto-u.ac.jp/jbrowse/?data=data%2Fht&loc=Chr13%3A2850442..2853370&tracks=DNA%2Cky21gene%2CKH2013&highlight=	ORF:[122..451/734];Human Homolog:[PPP1R12C (HGNC:14947, protein phosphatase 1 regulatory subunit 12C)]
KY21.Chr12.108	197.756	0.0452026	0.0492973	0.916938	0.359175	0.999973	197.082	157.149	221.467	215.328	http://ghost.zool.kyoto-u.ac.jp/jbrowse/?data=data%2Fht&loc=Chr12%3A627975..637107&tracks=DNA%2Cky21gene%2CKH2013&highlight=	ORF:[2..2467/2717];Human Homolog:[LONP2 (HGNC:20598, lon peptidase 2, peroxisomal)]
KY21.Chr5.44	115.126	0.045129	0.0428525	1.05312	0.292285	0.999973	99.0678	97.9629	116.943	146.53	http://ghost.zool.kyoto-u.ac.jp/jbrowse/?data=data%2Fht&loc=Chr5%3A329519..334572&tracks=DNA%2Cky21gene%2CKH2013&highlight=	ORF:[115..1140/1337];Human Homolog:[DMTN (HGNC:3382, dematin actin binding protein)]
KY21.Chr3.983	671.606	0.0450708	0.0611721	0.736787	0.461252	0.999973	658.696	606.145	752.367	669.215	http://ghost.zool.kyoto-u.ac.jp/jbrowse/?data=data%2Fht&loc=Chr3%3A6716061..6720331&tracks=DNA%2Cky21gene%2CKH2013&highlight=	ORF:[1..1341/1402];Human Homolog:[VTI1A (HGNC:17792, vesicle transport through interaction with t-SNAREs 1A)]
KY21.Chr2.1231	1892.1	0.0449129	0.0656717	0.6839	0.494038	0.999973	1750.55	1863.34	1895.92	2058.57	http://ghost.zool.kyoto-u.ac.jp/jbrowse/?data=data%2Fht&loc=Chr2%3A7483601..7485981&tracks=DNA%2Cky21gene%2CKH2013&highlight=	ORF:[10..1740/2243];Human Homolog:[GPR50 (HGNC:4506, G protein-coupled receptor 50)]
KY21.Chr1.2089	1284.02	0.0448274	0.0654634	0.684771	0.493488	0.999973	1253.1	1198	1327.77	1357.19	http://ghost.zool.kyoto-u.ac.jp/jbrowse/?data=data%2Fht&loc=Chr1%3A14212927..14220491&tracks=DNA%2Cky21gene%2CKH2013&highlight=	ORF:[3..1244/2133];Human Homolog:[STAC3 (HGNC:28423, SH3 and cysteine rich domain 3)]
KY21.Chr7.1155	1703.94	0.044768	0.0656762	0.681648	0.495462	0.999973	1624.08	1630.67	1860.74	1700.29	http://ghost.zool.kyoto-u.ac.jp/jbrowse/?data=data%2Fht&loc=Chr7%3A8610655..8618306&tracks=DNA%2Cky21gene%2CKH2013&highlight=	ORF:[30..1619/2693];Human Homolog:[SRC (HGNC:11283, SRC proto-oncogene, non-receptor tyrosine kinase)]
KY21.Chr11.176	2442.22	0.0447517	0.0669258	0.668676	0.503702	0.999973	2331.26	2352.13	2594.48	2491.02	http://ghost.zool.kyoto-u.ac.jp/jbrowse/?data=data%2Fht&loc=Chr11%3A946923..947596&tracks=DNA%2Cky21gene%2CKH2013&highlight=	ORF:[99..257/279];Human Homolog:[OBSL1 (HGNC:29092, obscurin like cytoskeletal adaptor 1)]
KY21.Chr3.804	228.525	0.044639	0.0517447	0.862679	0.388314	0.999973	189.704	225.519	244.235	254.641	http://ghost.zool.kyoto-u.ac.jp/jbrowse/?data=data%2Fht&loc=Chr3%3A5501231..5503517&tracks=DNA%2Cky21gene%2CKH2013&highlight=	ORF:[157..1599/1761];Human Homolog:[HK3 (HGNC:4925, hexokinase 3)]
KY21.Chr9.771	3432.58	0.0445719	0.0673943	0.66136	0.508382	0.999973	3242.89	3351.15	3583.83	3552.47	http://ghost.zool.kyoto-u.ac.jp/jbrowse/?data=data%2Fht&loc=Chr9%3A5651622..5680057&tracks=DNA%2Cky21gene%2CKH2013&highlight=	ORF:[9..6842/7487];Human Homolog:[SCN2A (HGNC:10588, sodium voltage-gated channel alpha subunit 2)]
KY21.Chr12.618	431.288	0.0444731	0.0541801	0.820839	0.411738	0.999973	438.428	354.095	515.376	417.254	http://ghost.zool.kyoto-u.ac.jp/jbrowse/?data=data%2Fht&loc=Chr12%3A4529374..4538939&tracks=DNA%2Cky21gene%2CKH2013&highlight=	ORF:[2..2413/3423];Human Homolog:[SOBP (HGNC:29256, sine oculis binding protein homolog)]
KY21.Chr7.1218	304.985	0.0441402	0.0558635	0.790144	0.429444	0.999973	271.91	292.868	315.642	339.522	http://ghost.zool.kyoto-u.ac.jp/jbrowse/?data=data%2Fht&loc=Chr7%3A8953653..8954758&tracks=DNA%2Cky21gene%2CKH2013&highlight=	ORF:[30..575/829];Human Homolog:[NRSN1 (HGNC:17881, neurensin 1)]
KY21.UAContig2.18	1877.79	0.0440529	0.0665798	0.661655	0.508192	0.999973	1782.17	1817.42	1941.46	1970.12	http://ghost.zool.kyoto-u.ac.jp/jbrowse/?data=data%2Fht&loc=UAContig2%3A197267..231677&tracks=DNA%2Cky21gene%2CKH2013&highlight=	ORF:[3..1826/2078]; {Ci-ZF172};Human Homolog:[ZDHHC17 (HGNC:18412, zinc finger DHHC-type palmitoyltransferase 17)]
KY21.Chr10.421	5106.73	0.0440496	0.0658248	0.669195	0.503371	0.999973	4635.11	5131.83	5027.51	5632.48	http://ghost.zool.kyoto-u.ac.jp/jbrowse/?data=data%2Fht&loc=Chr10%3A3001578..3013477&tracks=DNA%2Cky21gene%2CKH2013&highlight=	ORF:[73..1998/2388];Human Homolog:[KCNJ2 (HGNC:6263, potassium inwardly rectifying channel subfamily J member 2)]
KY21.Chr1.413	94.1584	0.0438127	0.0402353	1.08891	0.276192	0.999973	87.4748	70.4108	103.489	115.259	http://ghost.zool.kyoto-u.ac.jp/jbrowse/?data=data%2Fht&loc=Chr1%3A3044992..3057769&tracks=DNA%2Cky21gene%2CKH2013&highlight=	ORF:[16..4749/4931];Human Homolog:[MUC1 (HGNC:7508, mucin 1, cell surface associated)]
KY21.Chr11.414	4284.89	0.0437747	0.0617876	0.70847	0.478653	0.999973	3569.6	4530.78	4209.94	4829.25	http://ghost.zool.kyoto-u.ac.jp/jbrowse/?data=data%2Fht&loc=Chr11%3A2460717..2462359&tracks=DNA%2Cky21gene%2CKH2013&highlight=	ORF:[48..476/714];Human Homolog:[CETN3 (HGNC:1868, centrin 3)]
KY21.Chr1.709	4212.96	0.0437262	0.0596643	0.73287	0.463638	0.999973	4409.57	3502.17	5001.64	3938.45	http://ghost.zool.kyoto-u.ac.jp/jbrowse/?data=data%2Fht&loc=Chr1%3A5075588..5079841&tracks=DNA%2Cky21gene%2CKH2013&highlight=	ORF:[377..2254/2446];Human Homolog:[COL12A1 (HGNC:2188, collagen type XII alpha 1 chain)]
KY21.Chr1.462	742.208	0.0436435	0.0610215	0.715216	0.474476	0.999973	642.887	757.171	763.751	805.024	http://ghost.zool.kyoto-u.ac.jp/jbrowse/?data=data%2Fht&loc=Chr1%3A3349646..3353493&tracks=DNA%2Cky21gene%2CKH2013&highlight=	ORF:[1..1206/1310];Human Homolog:[SERPINI1 (HGNC:8943, serpin family I member 1)]
KY21.Chr6.90	1118	0.0436252	0.0595745	0.73228	0.463998	0.999973	1160.36	938.811	1286.37	1086.47	http://ghost.zool.kyoto-u.ac.jp/jbrowse/?data=data%2Fht&loc=Chr6%3A705818..706584&tracks=DNA%2Cky21gene%2CKH2013&highlight=	ORF:[3..248/381];Human Homolog:[DDX11 (HGNC:2736, DEAD/H-box helicase 11)]
KY21.Chr9.862	234.175	0.0436099	0.0514205	0.848104	0.39638	0.999973	232.915	192.864	267.002	243.919	http://ghost.zool.kyoto-u.ac.jp/jbrowse/?data=data%2Fht&loc=Chr9%3A6240073..6246983&tracks=DNA%2Cky21gene%2CKH2013&highlight=	ORF:[3..1835/2495];Human Homolog:[PCDH15 (HGNC:14674, protocadherin related 15)]
KY21.Chr5.221	2738.84	0.0435089	0.0669658	0.649719	0.515874	0.999973	2693.8	2565.4	2885.28	2810.88	http://ghost.zool.kyoto-u.ac.jp/jbrowse/?data=data%2Fht&loc=Chr5%3A1511025..1513188&tracks=DNA%2Cky21gene%2CKH2013&highlight=	ORF:[65..709/1001];Human Homolog:[CMPK1 (HGNC:18170, cytidine/uridine monophosphate kinase 1)]
KY21.Chr1.2007	11793.5	0.0433565	0.0677289	0.640148	0.522076	0.999973	11051.3	11655.5	11933.3	12533.7	http://ghost.zool.kyoto-u.ac.jp/jbrowse/?data=data%2Fht&loc=Chr1%3A13579868..13588858&tracks=DNA%2Cky21gene%2CKH2013&highlight=	ORF:[31..3222/3657]
KY21.Chr14.876	565.554	0.0432901	0.0574922	0.752974	0.451465	0.999973	484.8	570.43	548.493	658.493	http://ghost.zool.kyoto-u.ac.jp/jbrowse/?data=data%2Fht&loc=Chr14%3A6231588..6235598&tracks=DNA%2Cky21gene%2CKH2013&highlight=	ORF:[1..3144/3255];Human Homolog:[KY (HGNC:26576, kyphoscoliosis peptidase)]
KY21.Chr14.624	4034.47	0.0432265	0.0675182	0.64022	0.52203	0.999973	3810.95	3952.19	4166.48	4208.28	http://ghost.zool.kyoto-u.ac.jp/jbrowse/?data=data%2Fht&loc=Chr14%3A4589001..4595190&tracks=DNA%2Cky21gene%2CKH2013&highlight=	ORF:[98..1909/2600];Human Homolog:[ATIC (HGNC:794, 5-aminoimidazole-4-carboxamide ribonucleotide formyltransferase/IMP cyclohydrolase)]
KY21.Chr11.958	190.285	0.0431539	0.0473086	0.912179	0.361674	0.999973	186.543	152.047	234.921	187.63	http://ghost.zool.kyoto-u.ac.jp/jbrowse/?data=data%2Fht&loc=Chr11%3A6784905..6787868&tracks=DNA%2Cky21gene%2CKH2013&highlight=	ORF:[18..1868/1907];Human Homolog:[NXPE3 (HGNC:28238, neurexophilin and PC-esterase domain family member 3)]
KY21.Chr3.1386	746.148	0.0431039	0.0597423	0.721497	0.470604	0.999973	709.283	693.904	705.797	875.608	http://ghost.zool.kyoto-u.ac.jp/jbrowse/?data=data%2Fht&loc=Chr3%3A9071836..9076460&tracks=DNA%2Cky21gene%2CKH2013&highlight=	ORF:[22..1617/2280];Human Homolog:[SIAE (HGNC:18187, sialic acid acetylesterase)]
KY21.Chr10.944	165.872	0.0430908	0.0487452	0.884	0.376696	0.999973	157.033	140.822	178.002	187.63	http://ghost.zool.kyoto-u.ac.jp/jbrowse/?data=data%2Fht&loc=Chr10%3A6643743..6647760&tracks=DNA%2Cky21gene%2CKH2013&highlight=	ORF:[1..1347/1551];Human Homolog:[GJC1 (HGNC:4280, gap junction protein gamma 1)]
KY21.Chr10.180	638.601	0.0429135	0.0610398	0.703042	0.482029	0.999973	630.24	575.532	708.901	639.73	http://ghost.zool.kyoto-u.ac.jp/jbrowse/?data=data%2Fht&loc=Chr10%3A1255788..1258643&tracks=DNA%2Cky21gene%2CKH2013&highlight=	ORF:[7..2574/2855];Human Homolog:[LIG3 (HGNC:6600, DNA ligase 3)]
KY21.Chr12.24	683.098	0.0428986	0.0609548	0.703778	0.481571	0.999973	598.622	690.842	745.123	697.806	http://ghost.zool.kyoto-u.ac.jp/jbrowse/?data=data%2Fht&loc=Chr12%3A90139..93047&tracks=DNA%2Cky21gene%2CKH2013&highlight=	ORF:[12..1844/2038];Human Homolog:[PTH1R (HGNC:9608, parathyroid hormone 1 receptor)]
KY21.Chr11.1020	3286.93	0.0428702	0.0672565	0.637414	0.523855	0.999973	3142.77	3178.69	3335.46	3490.82	http://ghost.zool.kyoto-u.ac.jp/jbrowse/?data=data%2Fht&loc=Chr11%3A7042781..7044358&tracks=DNA%2Cky21gene%2CKH2013&highlight=	ORF:[20..1267/1371];Human Homolog:[LIPM (HGNC:23455, lipase family member M)]
KY21.Chr7.136	15427.1	0.0427128	0.0676696	0.631196	0.527913	0.999973	14344.8	15368.9	16354.4	15640.3	http://ghost.zool.kyoto-u.ac.jp/jbrowse/?data=data%2Fht&loc=Chr7%3A861364..862543&tracks=DNA%2Cky21gene%2CKH2013&highlight=	ORF:[17..427/566];Human Homolog:[EGFLAM (HGNC:26810, EGF like, fibronectin type III and laminin G domains)]
KY21.Chr10.6	1531.43	0.0427108	0.0658937	0.648178	0.51687	0.999973	1467.05	1466.38	1640.3	1551.97	http://ghost.zool.kyoto-u.ac.jp/jbrowse/?data=data%2Fht&loc=Chr10%3A41645..80453&tracks=DNA%2Cky21gene%2CKH2013&highlight=	ORF:[67..3303/4730];Human Homolog:[NOD1 (HGNC:16390, nucleotide binding oligomerization domain containing 1)]
KY21.Chr6.578	2342.46	0.0426544	0.0656959	0.64927	0.516164	0.999973	2377.63	2107.22	2460.97	2424.01	http://ghost.zool.kyoto-u.ac.jp/jbrowse/?data=data%2Fht&loc=Chr6%3A3950663..3955552&tracks=DNA%2Cky21gene%2CKH2013&highlight=	ORF:[13..1098/1963];Human Homolog:[POPDC3 (HGNC:17649, popeye domain containing 3)]
KY21.Chr11.1202	6131.46	0.0426071	0.0585244	0.728023	0.4666	0.999973	6562.72	4928.76	7273.22	5761.15	http://ghost.zool.kyoto-u.ac.jp/jbrowse/?data=data%2Fht&loc=Chr11%3A8123974..8128244&tracks=DNA%2Cky21gene%2CKH2013&highlight=	ORF:[1..1881/2117];Human Homolog:[INCENP (HGNC:6058, inner centromere protein)]
KY21.Chr14.623	190.305	0.0425648	0.0490437	0.867896	0.385451	0.999973	189.704	153.067	204.909	213.541	http://ghost.zool.kyoto-u.ac.jp/jbrowse/?data=data%2Fht&loc=Chr14%3A4581834..4587795&tracks=DNA%2Cky21gene%2CKH2013&highlight=	ORF:[17..1747/2106];Human Homolog:[SH2D4B (HGNC:31440, SH2 domain containing 4B)]
KY21.Chr13.482	1571.29	0.0425629	0.0632131	0.673324	0.500741	0.999973	1408.03	1579.65	1527.5	1769.98	http://ghost.zool.kyoto-u.ac.jp/jbrowse/?data=data%2Fht&loc=Chr13%3A4288433..4292771&tracks=DNA%2Cky21gene%2CKH2013&highlight=	ORF:[1..1677/2088];Human Homolog:[NOP9 (HGNC:19826, NOP9 nucleolar protein)]
KY21.Chr11.1255	5438.58	0.0424474	0.0674855	0.628985	0.529359	0.999973	5092.51	5378.77	5539.78	5743.28	http://ghost.zool.kyoto-u.ac.jp/jbrowse/?data=data%2Fht&loc=Chr11%3A8471131..8478442&tracks=DNA%2Cky21gene%2CKH2013&highlight=	ORF:[2..1063/1401];Human Homolog:[SLC25A21 (HGNC:14411, solute carrier family 25 member 21)]
KY21.Chr1.1899	16124.2	0.0423999	0.0681691	0.621982	0.533954	0.999973	15441.9	15679.2	16528.3	16847.4	http://ghost.zool.kyoto-u.ac.jp/jbrowse/?data=data%2Fht&loc=Chr1%3A12977904..12980764&tracks=DNA%2Cky21gene%2CKH2013&highlight=	ORF:[10..1770/1901];Human Homolog:[AKR1C2 (HGNC:385, aldo-keto reductase family 1 member C2)]
KY21.Chr7.290	434.032	0.0423909	0.0593741	0.713963	0.47525	0.999973	402.595	413.281	477.085	443.165	http://ghost.zool.kyoto-u.ac.jp/jbrowse/?data=data%2Fht&loc=Chr7%3A2173233..2174865&tracks=DNA%2Cky21gene%2CKH2013&highlight=	ORF:[1..723/1143];Human Homolog:[RAB43 (HGNC:19983, RAB43, member RAS oncogene family)]
KY21.Chr5.870	455.611	0.0423445	0.0564704	0.749853	0.453343	0.999973	453.183	394.913	532.97	441.378	http://ghost.zool.kyoto-u.ac.jp/jbrowse/?data=data%2Fht&loc=Chr5%3A5909104..5919293&tracks=DNA%2Cky21gene%2CKH2013&highlight=	ORF:[71..2776/2820];Human Homolog:[MGAM (HGNC:7043, maltase-glucoamylase)]
KY21.Chr2.1164	1175.63	0.0423307	0.0632032	0.669756	0.503013	0.999973	1065.51	1170.45	1154.94	1311.63	http://ghost.zool.kyoto-u.ac.jp/jbrowse/?data=data%2Fht&loc=Chr2%3A7003713..7008883&tracks=DNA%2Cky21gene%2CKH2013&highlight=	ORF:[7..1500/1602];Human Homolog:[TECTA (HGNC:11720, tectorin alpha)]
KY21.Chr7.538	4002.38	0.0422279	0.0674294	0.626253	0.531149	0.999973	3785.65	3920.56	4081.62	4221.68	http://ghost.zool.kyoto-u.ac.jp/jbrowse/?data=data%2Fht&loc=Chr7%3A3855916..3862495&tracks=DNA%2Cky21gene%2CKH2013&highlight=	ORF:[16..2499/2663];Human Homolog:[GUCY1B1 (HGNC:4687, guanylate cyclase 1 soluble subunit beta 1)]
KY21.Chr13.466	3002.74	0.0421868	0.0608537	0.69325	0.488153	0.999973	3143.82	2528.67	3473.1	2865.38	http://ghost.zool.kyoto-u.ac.jp/jbrowse/?data=data%2Fht&loc=Chr13%3A4188694..4196608&tracks=DNA%2Cky21gene%2CKH2013&highlight=	ORF:[2..1774/2189];Human Homolog:[ALOX12B (HGNC:430, arachidonate 12-lipoxygenase, 12R type)]
KY21.Chr3.30	17808.8	0.0421343	0.0677209	0.622175	0.533827	0.999973	16656	17669	17952.3	18957.8	http://ghost.zool.kyoto-u.ac.jp/jbrowse/?data=data%2Fht&loc=Chr3%3A173653..179255&tracks=DNA%2Cky21gene%2CKH2013&highlight=	ORF:[18..1307/1858];Human Homolog:[KLF18 (HGNC:51793, Kruppel like factor 18)]
KY21.Chr13.226	4334.24	0.0419742	0.0651084	0.644681	0.519134	0.999973	3904.75	4385.88	4229.61	4816.74	http://ghost.zool.kyoto-u.ac.jp/jbrowse/?data=data%2Fht&loc=Chr13%3A1994652..2001802&tracks=DNA%2Cky21gene%2CKH2013&highlight=	ORF:[1..1386/1866];Human Homolog:[LAMA4 (HGNC:6484, laminin subunit alpha 4)]
KY21.Chr9.673	1720.46	0.0419656	0.0662767	0.633187	0.526611	0.999973	1625.13	1676.59	1817.27	1762.83	http://ghost.zool.kyoto-u.ac.jp/jbrowse/?data=data%2Fht&loc=Chr9%3A4982676..4987992&tracks=DNA%2Cky21gene%2CKH2013&highlight=	ORF:[1..1509/1512];Human Homolog:[MDGA2 (HGNC:19835, MAM domain containing glycosylphosphatidylinositol anchor 2)]
KY21.Chr11.173	949.67	0.0418585	0.0608407	0.688001	0.491452	0.999973	993.84	801.051	1004.88	998.908	http://ghost.zool.kyoto-u.ac.jp/jbrowse/?data=data%2Fht&loc=Chr11%3A925245..930394&tracks=DNA%2Cky21gene%2CKH2013&highlight=	ORF:[75..2237/2642];Human Homolog:[RIPK1 (HGNC:10019, receptor interacting serine/threonine kinase 1)]
KY21.Chr4.132	468.898	0.0418578	0.0594031	0.704639	0.481035	0.999973	442.643	439.813	467.771	525.365	http://ghost.zool.kyoto-u.ac.jp/jbrowse/?data=data%2Fht&loc=Chr4%3A1060207..1063071&tracks=DNA%2Cky21gene%2CKH2013&highlight=	ORF:[61..1125/1559];Human Homolog:[ASH1L (HGNC:19088, ASH1 like histone lysine methyltransferase)]
KY21.Chr1.2114	253.187	0.0417101	0.0536688	0.777176	0.437055	0.999973	240.292	226.539	287.7	258.215	http://ghost.zool.kyoto-u.ac.jp/jbrowse/?data=data%2Fht&loc=Chr1%3A14555542..14562991&tracks=DNA%2Cky21gene%2CKH2013&highlight=	ORF:[1..1419/1709];Human Homolog:[FRK (HGNC:3955, fyn related Src family tyrosine kinase)]
KY21.Chr4.1201	1539.26	0.0414352	0.0632694	0.654901	0.512532	0.999973	1582.98	1348.01	1684.8	1541.25	http://ghost.zool.kyoto-u.ac.jp/jbrowse/?data=data%2Fht&loc=Chr4%3A7638718..7639902&tracks=DNA%2Cky21gene%2CKH2013&highlight=	ORF:[361..732/795];Human Homolog:[NLRC5 (HGNC:29933, NLR family CARD domain containing 5)]
KY21.Chr1.1436	4760.63	0.0412957	0.067311	0.613506	0.539542	0.999973	4427.49	4743.04	4877.45	4994.54	http://ghost.zool.kyoto-u.ac.jp/jbrowse/?data=data%2Fht&loc=Chr1%3A10107642..10117123&tracks=DNA%2Cky21gene%2CKH2013&highlight=	ORF:[20..415/634];Human Homolog:[SLC9A6 (HGNC:11079, solute carrier family 9 member A6)]
KY21.Chr8.884	1147.27	0.0412929	0.0651097	0.634205	0.525947	0.999973	1092.91	1103.1	1225.31	1167.78	http://ghost.zool.kyoto-u.ac.jp/jbrowse/?data=data%2Fht&loc=Chr8%3A5351564..5356886&tracks=DNA%2Cky21gene%2CKH2013&highlight=	ORF:[46..1251/1722];Human Homolog:[KCTD9 (HGNC:22401, potassium channel tetramerization domain containing 9)]
KY21.Chr9.1101	253882	0.0412049	0.0668672	0.61622	0.53775	0.999973	255115	233327	277373	249711	http://ghost.zool.kyoto-u.ac.jp/jbrowse/?data=data%2Fht&loc=Chr9%3A7693092..7697988&tracks=DNA%2Cky21gene%2CKH2013&highlight=	ORF:[2..1651/2046];Human Homolog:[USH2A (HGNC:12601, usherin)]
KY21.Chr11.256	2197.41	0.041198	0.0634202	0.649605	0.515948	0.999973	1910.74	2276.62	2183.62	2418.64	http://ghost.zool.kyoto-u.ac.jp/jbrowse/?data=data%2Fht&loc=Chr11%3A1483014..1486382&tracks=DNA%2Cky21gene%2CKH2013&highlight=	ORF:[3..1400/1474];Human Homolog:[B3GALT1 (HGNC:916, beta-1,3-galactosyltransferase 1)]
KY21.Chr6.336	20776.4	0.0411951	0.0678832	0.606853	0.543949	0.999973	20562.9	19537.5	21999.7	21005.7	http://ghost.zool.kyoto-u.ac.jp/jbrowse/?data=data%2Fht&loc=Chr6%3A2416107..2425478&tracks=DNA%2Cky21gene%2CKH2013&highlight=	ORF:[28..1521/2151];Human Homolog:[CFP (HGNC:8864, complement factor properdin)]
KY21.Chr1.839	2827.11	0.0411222	0.0628725	0.654058	0.513075	0.999973	2438.75	2940.93	2763.16	3165.59	http://ghost.zool.kyoto-u.ac.jp/jbrowse/?data=data%2Fht&loc=Chr1%3A6071546..6077260&tracks=DNA%2Cky21gene%2CKH2013&highlight=	ORF:[2..1606/2095]; Hhex (hematopoietically expressed homeobox);Human Homolog:[HHEX (HGNC:4901, hematopoietically expressed homeobox)]
KY21.Chr2.1454	1997.97	0.0410021	0.0616318	0.665276	0.505874	0.999973	1716.82	2072.53	1925.93	2276.58	http://ghost.zool.kyoto-u.ac.jp/jbrowse/?data=data%2Fht&loc=Chr2%3A9194208..9198011&tracks=DNA%2Cky21gene%2CKH2013&highlight=	ORF:[2..787/1619];Human Homolog:[B3GALT5 (HGNC:920, beta-1,3-galactosyltransferase 5)]
KY21.Chr1.972	284.085	0.0410011	0.0542927	0.755186	0.450138	0.999973	265.586	260.214	329.096	281.446	http://ghost.zool.kyoto-u.ac.jp/jbrowse/?data=data%2Fht&loc=Chr1%3A7171126..7174547&tracks=DNA%2Cky21gene%2CKH2013&highlight=	ORF:[51..1604/1808]
KY21.Chr3.1502	425.29	0.0409207	0.0593092	0.689955	0.490222	0.999973	389.948	411.24	439.829	460.141	http://ghost.zool.kyoto-u.ac.jp/jbrowse/?data=data%2Fht&loc=Chr3%3A9841367..9852344&tracks=DNA%2Cky21gene%2CKH2013&highlight=	ORF:[73..510/737];Human Homolog:[DDA1 (HGNC:28360, DET1 and DDB1 associated 1)]
KY21.Chr7.532	3051.21	0.0408853	0.0667957	0.612094	0.540475	0.999973	2999.44	2871.54	3060.18	3273.7	http://ghost.zool.kyoto-u.ac.jp/jbrowse/?data=data%2Fht&loc=Chr7%3A3813743..3836452&tracks=DNA%2Cky21gene%2CKH2013&highlight=	ORF:[78..4733/5211];Human Homolog:[ABCC1 (HGNC:51, ATP binding cassette subfamily C member 1)]
KY21.Chr12.652	353.455	0.0408723	0.057008	0.716958	0.4734	0.999973	314.066	346.952	363.247	389.556	http://ghost.zool.kyoto-u.ac.jp/jbrowse/?data=data%2Fht&loc=Chr12%3A4781500..4783286&tracks=DNA%2Cky21gene%2CKH2013&highlight=	ORF:[1..1119/1279];Human Homolog:[DDO (HGNC:2727, D-aspartate oxidase)]
KY21.Chr11.1206	128.192	0.0408233	0.0446336	0.914633	0.360384	0.999973	107.499	118.372	131.431	155.465	http://ghost.zool.kyoto-u.ac.jp/jbrowse/?data=data%2Fht&loc=Chr11%3A8142234..8142902&tracks=DNA%2Cky21gene%2CKH2013&highlight=	ORF:[41..532/668];Human Homolog:[DGCR2 (HGNC:2845, DiGeorge syndrome critical region gene 2)]
KY21.Chr6.395	9818.75	0.0406308	0.067691	0.600239	0.548347	0.999973	9314.48	9634.04	9845.97	10480.5	http://ghost.zool.kyoto-u.ac.jp/jbrowse/?data=data%2Fht&loc=Chr6%3A2824042..2831474&tracks=DNA%2Cky21gene%2CKH2013&highlight=	ORF:[24..1502/1882];Human Homolog:[JMJD7 (HGNC:34397, jumonji domain containing 7)]
KY21.Chr5.402	267.221	0.0406197	0.054522	0.745016	0.456262	0.999973	246.616	248.989	272.177	301.102	http://ghost.zool.kyoto-u.ac.jp/jbrowse/?data=data%2Fht&loc=Chr5%3A2849880..2853507&tracks=DNA%2Cky21gene%2CKH2013&highlight=	ORF:[3..1538/2059];Human Homolog:[CYP2J2 (HGNC:2634, cytochrome P450 family 2 subfamily J member 2)]
KY21.Chr9.701	640.649	0.0406107	0.0598871	0.678121	0.497695	0.999973	648.156	561.246	716.146	637.05	http://ghost.zool.kyoto-u.ac.jp/jbrowse/?data=data%2Fht&loc=Chr9%3A5201718..5204115&tracks=DNA%2Cky21gene%2CKH2013&highlight=	ORF:[1..1770/1773];Human Homolog:[NXPE1 (HGNC:28527, neurexophilin and PC-esterase domain family member 1)]
KY21.Chr13.103	846.077	0.0404633	0.0636314	0.635902	0.52484	0.999973	814.675	800.03	853.786	915.815	http://ghost.zool.kyoto-u.ac.jp/jbrowse/?data=data%2Fht&loc=Chr13%3A742627..754962&tracks=DNA%2Cky21gene%2CKH2013&highlight=	ORF:[130..2982/3694];Human Homolog:[BCL11B (HGNC:13222, BAF chromatin remodeling complex subunit BCL11B)]
KY21.Chr1.1786	702.548	0.0404243	0.0607233	0.665714	0.505594	0.999973	715.607	614.309	769.96	710.315	http://ghost.zool.kyoto-u.ac.jp/jbrowse/?data=data%2Fht&loc=Chr1%3A12162928..12166864&tracks=DNA%2Cky21gene%2CKH2013&highlight=	ORF:[12..1454/2047];Human Homolog:[FUCA2 (HGNC:4008, alpha-L-fucosidase 2)]
KY21.Chr5.540	285.121	0.0403266	0.0555313	0.726195	0.467719	0.999973	269.802	261.234	294.944	314.504	http://ghost.zool.kyoto-u.ac.jp/jbrowse/?data=data%2Fht&loc=Chr5%3A3655145..3657322&tracks=DNA%2Cky21gene%2CKH2013&highlight=	ORF:[144..1472/2176]; Jun (Jun transcription factor family);Human Homolog:[JUN (HGNC:6204, Jun proto-oncogene, AP-1 transcription factor subunit)]
KY21.Chr10.851	1075.97	0.0403106	0.0648856	0.621257	0.534431	0.999973	1005.43	1055.14	1116.65	1126.68	http://ghost.zool.kyoto-u.ac.jp/jbrowse/?data=data%2Fht&loc=Chr10%3A5982775..5987367&tracks=DNA%2Cky21gene%2CKH2013&highlight=	ORF:[66..1247/1535];Human Homolog:[B4GALT1 (HGNC:924, beta-1,4-galactosyltransferase 1)]
KY21.Chr11.740	561.36	0.0403071	0.0617358	0.652898	0.513822	0.999973	533.28	532.673	582.644	596.843	http://ghost.zool.kyoto-u.ac.jp/jbrowse/?data=data%2Fht&loc=Chr11%3A5216612..5237878&tracks=DNA%2Cky21gene%2CKH2013&highlight=	ORF:[73..2352/3472];Human Homolog:[ZBTB44 (HGNC:25001, zinc finger and BTB domain containing 44)]
KY21.Chr3.1672	302.47	0.0402956	0.0536381	0.751249	0.452503	0.999973	265.586	293.889	293.909	356.498	http://ghost.zool.kyoto-u.ac.jp/jbrowse/?data=data%2Fht&loc=Chr3%3A11022427..11024931&tracks=DNA%2Cky21gene%2CKH2013&highlight=	ORF:[229..618/1177];Human Homolog:[BRI3 (HGNC:1109, brain protein I3)]
KY21.Chr4.648	202.425	0.0402169	0.048628	0.827032	0.408219	0.999973	186.543	179.599	192.49	251.067	http://ghost.zool.kyoto-u.ac.jp/jbrowse/?data=data%2Fht&loc=Chr4%3A4035100..4036657&tracks=DNA%2Cky21gene%2CKH2013&highlight=	ORF:[3..383/1147];Human Homolog:[CALCOCO1 (HGNC:29306, calcium binding and coiled-coil domain 1)]
KY21.Chr8.437	740.342	0.0400764	0.0610791	0.656139	0.511735	0.999973	758.817	644.922	760.646	796.982	http://ghost.zool.kyoto-u.ac.jp/jbrowse/?data=data%2Fht&loc=Chr8%3A2576256..2577495&tracks=DNA%2Cky21gene%2CKH2013&highlight=	ORF:[735..1100/1239];Human Homolog:[CTSF (HGNC:2531, cathepsin F)]
KY21.Chr11.157	10253.5	0.0400441	0.065271	0.613505	0.539542	0.999973	9176.42	10486.1	9985.68	11365.9	http://ghost.zool.kyoto-u.ac.jp/jbrowse/?data=data%2Fht&loc=Chr11%3A827004..833233&tracks=DNA%2Cky21gene%2CKH2013&highlight=	ORF:[107..1333/1841];Human Homolog:[SELP (HGNC:10721, selectin P)]
KY21.Chr12.623	7317.72	0.0399825	0.0634746	0.629898	0.528762	0.999973	6428.87	7538.04	6980.35	8323.64	http://ghost.zool.kyoto-u.ac.jp/jbrowse/?data=data%2Fht&loc=Chr12%3A4570656..4585809&tracks=DNA%2Cky21gene%2CKH2013&highlight=	ORF:[25..2067/2931];Human Homolog:[SESN1 (HGNC:21595, sestrin 1)]
KY21.Chr9.364	4873.36	0.0399773	0.0676592	0.590863	0.554612	0.999973	4777.39	4631.81	5096.85	4987.39	http://ghost.zool.kyoto-u.ac.jp/jbrowse/?data=data%2Fht&loc=Chr9%3A2372474..2392505&tracks=DNA%2Cky21gene%2CKH2013&highlight=	ORF:[2..4162/4863];Human Homolog:[SVIL (HGNC:11480, supervillin)]
KY21.Chr1.1199	1774.83	0.0399552	0.0651323	0.613447	0.539581	0.999973	1620.92	1781.7	1774.84	1921.87	http://ghost.zool.kyoto-u.ac.jp/jbrowse/?data=data%2Fht&loc=Chr1%3A8640511..8647635&tracks=DNA%2Cky21gene%2CKH2013&highlight=	ORF:[5..1714/2806];Human Homolog:[SNX33 (HGNC:28468, sorting nexin 33)]
KY21.Chr8.853	1450.26	0.0399365	0.0577978	0.69097	0.489585	0.999973	1528.17	1194.94	1718.96	1358.98	http://ghost.zool.kyoto-u.ac.jp/jbrowse/?data=data%2Fht&loc=Chr8%3A5156454..5166602&tracks=DNA%2Cky21gene%2CKH2013&highlight=	ORF:[1..2685/4033];Human Homolog:[ERMP1 (HGNC:23703, endoplasmic reticulum metallopeptidase 1)]
KY21.Chr3.1120	1417.82	0.0399284	0.0616869	0.647275	0.517454	0.999973	1194.08	1499.04	1472.65	1505.51	http://ghost.zool.kyoto-u.ac.jp/jbrowse/?data=data%2Fht&loc=Chr3%3A7655140..7657488&tracks=DNA%2Cky21gene%2CKH2013&highlight=	ORF:[7..765/1114];Human Homolog:[MRPL27 (HGNC:14483, mitochondrial ribosomal protein L27)]
KY21.Chr5.735	1652.97	0.0399178	0.0658823	0.605896	0.544584	0.999973	1532.39	1642.92	1734.48	1702.08	http://ghost.zool.kyoto-u.ac.jp/jbrowse/?data=data%2Fht&loc=Chr5%3A4927915..4957797&tracks=DNA%2Cky21gene%2CKH2013&highlight=	ORF:[26..5875/6748]; {Patched};Human Homolog:[PTCH1 (HGNC:9585, patched 1)]
KY21.Chr1.1500	2900.26	0.0398822	0.0633635	0.629419	0.529075	0.999973	3037.38	2497.03	3177.12	2889.51	http://ghost.zool.kyoto-u.ac.jp/jbrowse/?data=data%2Fht&loc=Chr1%3A10427418..10432929&tracks=DNA%2Cky21gene%2CKH2013&highlight=	ORF:[1..1644/2050];Human Homolog:[KDM8 (HGNC:25840, lysine demethylase 8)]
KY21.Chr12.997	203.103	0.0398744	0.048518	0.821846	0.411164	0.999973	160.195	207.151	210.083	234.985	http://ghost.zool.kyoto-u.ac.jp/jbrowse/?data=data%2Fht&loc=Chr12%3A7197893..7200908&tracks=DNA%2Cky21gene%2CKH2013&highlight=	ORF:[153..1574/1813]; Prdm1-r.a (PR/SET domain 1-related.a);Human Homolog:[PRDM1 (HGNC:9346, PR/SET domain 1)]
KY21.Chr9.1093	189.802	0.0398729	0.0509872	0.782017	0.434205	0.999973	176.003	171.435	201.804	209.967	http://ghost.zool.kyoto-u.ac.jp/jbrowse/?data=data%2Fht&loc=Chr9%3A7630359..7633706&tracks=DNA%2Cky21gene%2CKH2013&highlight=	ORF:[51..1433/1749];Human Homolog:[AADAT (HGNC:17929, aminoadipate aminotransferase)]
KY21.Chr3.1313	3563.85	0.0398605	0.0674355	0.591092	0.554459	0.999973	3409.41	3467.48	3636.61	3741.89	http://ghost.zool.kyoto-u.ac.jp/jbrowse/?data=data%2Fht&loc=Chr3%3A8722791..8726840&tracks=DNA%2Cky21gene%2CKH2013&highlight=	ORF:[45..1184/1623];Human Homolog:[AIFM2 (HGNC:21411, apoptosis inducing factor mitochondria associated 2)]
KY21.Chr7.606	806.355	0.0398226	0.0622411	0.639811	0.522295	0.999973	819.944	714.313	848.612	842.55	http://ghost.zool.kyoto-u.ac.jp/jbrowse/?data=data%2Fht&loc=Chr7%3A4570896..4576511&tracks=DNA%2Cky21gene%2CKH2013&highlight=	ORF:[3..1292/2541];Human Homolog:[ACOT9 (HGNC:17152, acyl-CoA thioesterase 9)]
KY21.Chr3.295	158.845	0.0397455	0.0392999	1.01134	0.311854	0.999973	104.337	164.292	146.955	219.796	http://ghost.zool.kyoto-u.ac.jp/jbrowse/?data=data%2Fht&loc=Chr3%3A1844364..1850068&tracks=DNA%2Cky21gene%2CKH2013&highlight=	ORF:[80..1852/2700];Human Homolog:[IPO7 (HGNC:9852, importin 7)]
KY21.Chr5.332	506.905	0.0396282	0.0605383	0.654598	0.512727	0.999973	476.369	483.692	554.702	512.856	http://ghost.zool.kyoto-u.ac.jp/jbrowse/?data=data%2Fht&loc=Chr5%3A2348597..2353343&tracks=DNA%2Cky21gene%2CKH2013&highlight=	ORF:[28..1587/1722];Human Homolog:[FUT3 (HGNC:4014, fucosyltransferase 3 (Lewis blood group))]
KY21.Chr2.953	525.972	0.0395854	0.0559509	0.707502	0.479255	0.999973	476.369	506.142	484.33	637.05	http://ghost.zool.kyoto-u.ac.jp/jbrowse/?data=data%2Fht&loc=Chr2%3A5640673..5641890&tracks=DNA%2Cky21gene%2CKH2013&highlight=	ORF:[88..339/766];Human Homolog:[CHRM2 (HGNC:1951, cholinergic receptor muscarinic 2)]
KY21.Chr2.1069	141.433	0.0395562	0.0435609	0.908067	0.363843	0.999973	142.278	106.126	144.885	172.441	http://ghost.zool.kyoto-u.ac.jp/jbrowse/?data=data%2Fht&loc=Chr2%3A6433680..6440511&tracks=DNA%2Cky21gene%2CKH2013&highlight=	ORF:[46..1752/2146];Human Homolog:[ASNS (HGNC:753, asparagine synthetase (glutamine-hydrolyzing))]
KY21.Chr12.1076	988.128	0.0395279	0.0629236	0.628189	0.52988	0.999973	885.287	999.017	992.462	1075.75	http://ghost.zool.kyoto-u.ac.jp/jbrowse/?data=data%2Fht&loc=Chr12%3A7742999..7743923&tracks=DNA%2Cky21gene%2CKH2013&highlight=	ORF:[29..481/552];Human Homolog:[HINT2 (HGNC:18344, histidine triad nucleotide binding protein 2)]
KY21.Chr13.362	2424.64	0.0394954	0.0636103	0.620897	0.534668	0.999973	2547.31	2084.77	2566.53	2499.95	http://ghost.zool.kyoto-u.ac.jp/jbrowse/?data=data%2Fht&loc=Chr13%3A3205416..3217857&tracks=DNA%2Cky21gene%2CKH2013&highlight=	ORF:[1..3582/3676];Human Homolog:[SSPOP (HGNC:21998, SCO-spondin, pseudogene)]
KY21.Chr14.794	1441.33	0.0394768	0.0649071	0.608204	0.543052	0.999973	1429.11	1333.72	1565.79	1436.71	http://ghost.zool.kyoto-u.ac.jp/jbrowse/?data=data%2Fht&loc=Chr14%3A5667368..5669810&tracks=DNA%2Cky21gene%2CKH2013&highlight=	ORF:[3..1157/1936];Human Homolog:[TMEM129 (HGNC:25137, transmembrane protein 129, E3 ubiquitin ligase)]
KY21.Chr12.1088	14627.4	0.039466	0.0675064	0.584626	0.558799	0.999973	13548	14693.4	14794.8	15473.3	http://ghost.zool.kyoto-u.ac.jp/jbrowse/?data=data%2Fht&loc=Chr12%3A7779435..7785400&tracks=DNA%2Cky21gene%2CKH2013&highlight=	ORF:[66..2180/2559];Human Homolog:[ACSL1 (HGNC:3569, acyl-CoA synthetase long chain family member 1)]
KY21.Chr1.1932	593.038	0.0393632	0.0617788	0.637163	0.524019	0.999973	580.706	546.959	613.691	630.795	http://ghost.zool.kyoto-u.ac.jp/jbrowse/?data=data%2Fht&loc=Chr1%3A13170910..13190239&tracks=DNA%2Cky21gene%2CKH2013&highlight=	ORF:[74..3004/3726];Human Homolog:[KCNB1 (HGNC:6231, potassium voltage-gated channel subfamily B member 1)]
KY21.Chr11.41	27460.6	0.0392497	0.0678305	0.578644	0.562829	0.999973	26853.7	26229.6	27346	29413.3	http://ghost.zool.kyoto-u.ac.jp/jbrowse/?data=data%2Fht&loc=Chr11%3A137593..146316&tracks=DNA%2Cky21gene%2CKH2013&highlight=	ORF:[2..4735/4822]; Myh.d (myosin heavy chain.d);Human Homolog:[MYH7 (HGNC:7577, myosin heavy chain 7)]
KY21.Chr10.586	97.4122	0.0392139	0.0418031	0.938061	0.348213	0.999973	80.0974	88.7789	111.768	109.004	http://ghost.zool.kyoto-u.ac.jp/jbrowse/?data=data%2Fht&loc=Chr10%3A4331162..4331829&tracks=DNA%2Cky21gene%2CKH2013&highlight=	ORF:[55..243/667];Human Homolog:[CNOT6L (HGNC:18042, CCR4-NOT transcription complex subunit 6 like)]
KY21.Chr4.760	61.9992	0.0391896	0.0337844	1.15999	0.246051	0.999973	53.7496	43.8792	86.931	63.4369	http://ghost.zool.kyoto-u.ac.jp/jbrowse/?data=data%2Fht&loc=Chr4%3A4760817..4765314&tracks=DNA%2Cky21gene%2CKH2013&highlight=	ORF:[34..1188/1526];Human Homolog:[MTNR1A (HGNC:7463, melatonin receptor 1A)]
KY21.Chr1.1215	161633	0.0391712	0.0667838	0.586537	0.557514	0.999973	146201	165299	161678	173354	http://ghost.zool.kyoto-u.ac.jp/jbrowse/?data=data%2Fht&loc=Chr1%3A8731422..8749638&tracks=DNA%2Cky21gene%2CKH2013&highlight=	ORF:[1..5151/6130];Human Homolog:[COL4A6 (HGNC:2208, collagen type IV alpha 6 chain)]
KY21.Chr5.125	105.578	0.0391457	0.0428894	0.912712	0.361394	0.999973	94.8522	89.7993	124.187	113.472	http://ghost.zool.kyoto-u.ac.jp/jbrowse/?data=data%2Fht&loc=Chr5%3A996307..999623&tracks=DNA%2Cky21gene%2CKH2013&highlight=	ORF:[117..920/1500];Human Homolog:[DCXR (HGNC:18985, dicarbonyl and L-xylulose reductase)]
KY21.Chr7.790	18099	0.0389769	0.0677793	0.575056	0.565254	0.999973	16940.6	18048.6	18311.4	19095.4	http://ghost.zool.kyoto-u.ac.jp/jbrowse/?data=data%2Fht&loc=Chr7%3A5957101..6019851&tracks=DNA%2Cky21gene%2CKH2013&highlight=	ORF:[2..11362/11716];Human Homolog:[PLEC (HGNC:9069, plectin)]
KY21.Chr6.508	10358.9	0.0389622	0.0668343	0.582967	0.559916	0.999973	9463.08	10507.5	10370.7	11094.3	http://ghost.zool.kyoto-u.ac.jp/jbrowse/?data=data%2Fht&loc=Chr6%3A3510615..3512534&tracks=DNA%2Cky21gene%2CKH2013&highlight=	ORF:[2..583/965];Human Homolog:[ARF1 (HGNC:652, ADP ribosylation factor 1)]
KY21.Chr1.705	537.494	0.0388981	0.0502868	0.773526	0.439211	0.999973	582.814	400.015	662.331	504.815	http://ghost.zool.kyoto-u.ac.jp/jbrowse/?data=data%2Fht&loc=Chr1%3A5044798..5046732&tracks=DNA%2Cky21gene%2CKH2013&highlight=	ORF:[954..1571/1934];Human Homolog:[ARF6 (HGNC:659, ADP ribosylation factor 6)]
KY21.Chr1.708	313.235	0.0388782	0.0565552	0.687438	0.491807	0.999973	290.88	295.93	343.584	322.546	http://ghost.zool.kyoto-u.ac.jp/jbrowse/?data=data%2Fht&loc=Chr1%3A5069326..5074004&tracks=DNA%2Cky21gene%2CKH2013&highlight=	ORF:[3..1013/1289];Human Homolog:[CLDN19 (HGNC:2040, claudin 19)]
KY21.Chr4.864	539.262	0.0388701	0.0579384	0.670885	0.502294	0.999973	470.045	544.919	524.69	617.393	http://ghost.zool.kyoto-u.ac.jp/jbrowse/?data=data%2Fht&loc=Chr4%3A5355337..5361297&tracks=DNA%2Cky21gene%2CKH2013&highlight=	ORF:[171..1412/1841];Human Homolog:[GJC1 (HGNC:4280, gap junction protein gamma 1)]
KY21.Chr6.384	210.864	0.0388184	0.0506219	0.76683	0.443183	0.999973	180.219	206.13	213.188	243.919	http://ghost.zool.kyoto-u.ac.jp/jbrowse/?data=data%2Fht&loc=Chr6%3A2747637..2751200&tracks=DNA%2Cky21gene%2CKH2013&highlight=	ORF:[23..430/842];Human Homolog:[FABP2 (HGNC:3556, fatty acid binding protein 2)]
KY21.Chr4.984	1838.65	0.0388053	0.0663871	0.584531	0.558863	0.999973	1733.69	1807.21	1885.57	1928.13	http://ghost.zool.kyoto-u.ac.jp/jbrowse/?data=data%2Fht&loc=Chr4%3A6197749..6210256&tracks=DNA%2Cky21gene%2CKH2013&highlight=	ORF:[212..2950/3142];Human Homolog:[SLC8A3 (HGNC:11070, solute carrier family 8 member A3)]
KY21.Chr3.1239	877.411	0.0386282	0.0633027	0.610215	0.54172	0.999973	799.92	876.564	939.682	893.478	http://ghost.zool.kyoto-u.ac.jp/jbrowse/?data=data%2Fht&loc=Chr3%3A8297600..8307051&tracks=DNA%2Cky21gene%2CKH2013&highlight=	ORF:[84..2606/3062];Human Homolog:[FER (HGNC:3655, FER tyrosine kinase)]
KY21.Chr11.1021	370.163	0.0386104	0.0576732	0.669469	0.503196	0.999973	335.144	361.238	377.736	406.532	http://ghost.zool.kyoto-u.ac.jp/jbrowse/?data=data%2Fht&loc=Chr11%3A7048777..7058527&tracks=DNA%2Cky21gene%2CKH2013&highlight=	ORF:[2..3814/3883];Human Homolog:[CATSPERG (HGNC:25243, cation channel sperm associated auxiliary subunit gamma)]
KY21.Chr5.899	211.458	0.0385545	0.0503736	0.76537	0.444051	0.999973	173.896	213.273	224.572	234.091	http://ghost.zool.kyoto-u.ac.jp/jbrowse/?data=data%2Fht&loc=Chr5%3A6048039..6051279&tracks=DNA%2Cky21gene%2CKH2013&highlight=	ORF:[1..1377/1636];Human Homolog:[CNBD2 (HGNC:16145, cyclic nucleotide binding domain containing 2)]
KY21.Chr4.359	215.102	0.0385039	0.0478637	0.804449	0.421138	0.999973	174.95	214.294	204.909	266.256	http://ghost.zool.kyoto-u.ac.jp/jbrowse/?data=data%2Fht&loc=Chr4%3A2531660..2545723&tracks=DNA%2Cky21gene%2CKH2013&highlight=	ORF:[43..3801/4437];Human Homolog:[THBS1 (HGNC:11785, thrombospondin 1)]
KY21.Chr3.920	1253.66	0.0384778	0.0654829	0.587601	0.5568	0.999973	1194.08	1215.35	1280.16	1325.03	http://ghost.zool.kyoto-u.ac.jp/jbrowse/?data=data%2Fht&loc=Chr3%3A6203039..6204464&tracks=DNA%2Cky21gene%2CKH2013&highlight=	ORF:[11..934/1349];Human Homolog:[ESPN (HGNC:13281, espin)]
KY21.Chr12.560	1059.33	0.0384721	0.0570802	0.674	0.500311	0.999973	861.047	1128.61	1011.09	1236.57	http://ghost.zool.kyoto-u.ac.jp/jbrowse/?data=data%2Fht&loc=Chr12%3A4007396..4013739&tracks=DNA%2Cky21gene%2CKH2013&highlight=	ORF:[18..596/1014];Human Homolog:[USP47 (HGNC:20076, ubiquitin specific peptidase 47)]
KY21.Chr7.138	82.0466	0.0383103	0.0389128	0.984517	0.324861	0.999973	74.8278	64.2881	89.0008	100.07	http://ghost.zool.kyoto-u.ac.jp/jbrowse/?data=data%2Fht&loc=Chr7%3A872908..882901&tracks=DNA%2Cky21gene%2CKH2013&highlight=	ORF:[82..4137/4238];Human Homolog:[EML4 (HGNC:1316, EMAP like 4)]
KY21.Chr9.109	12125	0.0382589	0.067575	0.566169	0.571279	0.999973	11440.2	12000.5	12090.6	12968.8	http://ghost.zool.kyoto-u.ac.jp/jbrowse/?data=data%2Fht&loc=Chr9%3A696979..705521&tracks=DNA%2Cky21gene%2CKH2013&highlight=	ORF:[24..1592/1973];Human Homolog:[VIM (HGNC:12692, vimentin)]
KY21.Chr12.123	236.803	0.0382482	0.0497826	0.768305	0.442306	0.999973	199.19	233.682	226.641	287.7	http://ghost.zool.kyoto-u.ac.jp/jbrowse/?data=data%2Fht&loc=Chr12%3A780322..785714&tracks=DNA%2Cky21gene%2CKH2013&highlight=	ORF:[1..1716/1740];Human Homolog:[RIPK1 (HGNC:10019, receptor interacting serine/threonine kinase 1)]
KY21.Chr8.322	481.3	0.0382275	0.0589468	0.648508	0.516656	0.999973	424.727	484.712	489.504	526.258	http://ghost.zool.kyoto-u.ac.jp/jbrowse/?data=data%2Fht&loc=Chr8%3A2044426..2047108&tracks=DNA%2Cky21gene%2CKH2013&highlight=	ORF:[50..922/1286];Human Homolog:[ZNF211 (HGNC:13003, zinc finger protein 211)]
KY21.Chr11.487	506.826	0.0381948	0.0593236	0.643838	0.519681	0.999973	471.099	487.774	495.713	572.719	http://ghost.zool.kyoto-u.ac.jp/jbrowse/?data=data%2Fht&loc=Chr11%3A3213170..3217969&tracks=DNA%2Cky21gene%2CKH2013&highlight=	ORF:[55..1017/1592];Human Homolog:[RERG (HGNC:15980, RAS like estrogen regulated growth inhibitor)]
KY21.UAContig1.105	394.98	0.0381843	0.0563784	0.677287	0.498224	0.999973	346.737	393.892	388.085	451.206	http://ghost.zool.kyoto-u.ac.jp/jbrowse/?data=data%2Fht&loc=UAContig1%3A487114..497499&tracks=DNA%2Cky21gene%2CKH2013&highlight=	ORF:[28..1782/2286];Human Homolog:[SSTR2 (HGNC:11331, somatostatin receptor 2)]
KY21.Chr5.385	1181.48	0.0381189	0.0643273	0.592578	0.553464	0.999973	1168.79	1095.96	1285.34	1175.82	http://ghost.zool.kyoto-u.ac.jp/jbrowse/?data=data%2Fht&loc=Chr5%3A2721661..2732168&tracks=DNA%2Cky21gene%2CKH2013&highlight=	ORF:[1..3372/3907]; Foxtun4 (Tunicate fox 4) // Ci-ZF248;Human Homolog:[FOXG1 (HGNC:3811, forkhead box G1)]
KY21.Chr3.115	536.234	0.0380327	0.0554294	0.686147	0.49262	0.999973	553.304	448.997	633.354	509.282	http://ghost.zool.kyoto-u.ac.jp/jbrowse/?data=data%2Fht&loc=Chr3%3A698006..715966&tracks=DNA%2Cky21gene%2CKH2013&highlight=	ORF:[82..4032/4945];Human Homolog:[ABCB1 (HGNC:40, ATP binding cassette subfamily B member 1)]
KY21.Chr2.645	208.731	0.0379769	0.0522199	0.727251	0.467072	0.999973	190.758	194.905	227.676	221.583	http://ghost.zool.kyoto-u.ac.jp/jbrowse/?data=data%2Fht&loc=Chr2%3A3592203..3601731&tracks=DNA%2Cky21gene%2CKH2013&highlight=	ORF:[1..2970/3198];Human Homolog:[ENPP3 (HGNC:3358, ectonucleotide pyrophosphatase/phosphodiesterase 3)]
KY21.Chr1.1344	823.725	0.0379203	0.0593089	0.63937	0.522582	0.999973	846.292	712.272	943.822	792.515	http://ghost.zool.kyoto-u.ac.jp/jbrowse/?data=data%2Fht&loc=Chr1%3A9458614..9462413&tracks=DNA%2Cky21gene%2CKH2013&highlight=	ORF:[1..1266/2498];Human Homolog:[FUT6 (HGNC:4017, fucosyltransferase 6)]
KY21.Chr9.819	1266.72	0.0379045	0.0652557	0.58086	0.561335	0.999973	1243.62	1190.86	1348.46	1283.93	http://ghost.zool.kyoto-u.ac.jp/jbrowse/?data=data%2Fht&loc=Chr9%3A5995348..6011501&tracks=DNA%2Cky21gene%2CKH2013&highlight=	ORF:[75..6119/6832];Human Homolog:[MYOF (HGNC:3656, myoferlin)]
KY21.Chr2.679	83.1069	0.0378231	0.0394914	0.957755	0.338186	0.999973	67.4504	74.4926	99.3497	91.1347	http://ghost.zool.kyoto-u.ac.jp/jbrowse/?data=data%2Fht&loc=Chr2%3A3793162..3812373&tracks=DNA%2Cky21gene%2CKH2013&highlight=	ORF:[582..3062/3382];Human Homolog:[TRPC7 (HGNC:20754, transient receptor potential cation channel subfamily C member 7)]
KY21.Chr11.749	5117.85	0.0377856	0.0667623	0.565972	0.571413	0.999973	4788.98	5086.93	5052.34	5543.14	http://ghost.zool.kyoto-u.ac.jp/jbrowse/?data=data%2Fht&loc=Chr11%3A5305368..5310927&tracks=DNA%2Cky21gene%2CKH2013&highlight=	ORF:[2..1219/1361];Human Homolog:[JMJD7 (HGNC:34397, jumonji domain containing 7)]
KY21.Chr1.632	484.252	0.037745	0.0526077	0.71748	0.473078	0.999973	414.188	482.671	432.585	607.565	http://ghost.zool.kyoto-u.ac.jp/jbrowse/?data=data%2Fht&loc=Chr1%3A4469595..4470367&tracks=DNA%2Cky21gene%2CKH2013&highlight=	ORF:[1..261/509];Human Homolog:[PTK6 (HGNC:9617, protein tyrosine kinase 6)]
KY21.Chr5.165	1990.86	0.0377252	0.0648787	0.581472	0.560922	0.999973	2015.08	1808.23	2169.13	1971.01	http://ghost.zool.kyoto-u.ac.jp/jbrowse/?data=data%2Fht&loc=Chr5%3A1159346..1182956&tracks=DNA%2Cky21gene%2CKH2013&highlight=	ORF:[1..3324/3741];Human Homolog:[DPYD (HGNC:3012, dihydropyrimidine dehydrogenase)]
KY21.Chr8.1363	2732.83	0.0377121	0.0661782	0.569857	0.568775	0.999973	2773.9	2491.93	2804.56	2860.92	http://ghost.zool.kyoto-u.ac.jp/jbrowse/?data=data%2Fht&loc=Chr8%3A8235564..8236572&tracks=DNA%2Cky21gene%2CKH2013&highlight=	ORF:[34..633/658];Human Homolog:[PRDX2 (HGNC:9353, peroxiredoxin 2)]
KY21.Chr11.602	41365.4	0.0377003	0.0682941	0.552028	0.580929	0.999973	40470.3	39724	42691.4	42576	http://ghost.zool.kyoto-u.ac.jp/jbrowse/?data=data%2Fht&loc=Chr11%3A4210369..4224740&tracks=DNA%2Cky21gene%2CKH2013&highlight=	ORF:[98..1675/2178];Human Homolog:[UGP2 (HGNC:12527, UDP-glucose pyrophosphorylase 2)]
KY21.Chr10.1029	891.566	0.0376785	0.0612895	0.614763	0.538711	0.999973	925.335	771.458	963.485	905.987	http://ghost.zool.kyoto-u.ac.jp/jbrowse/?data=data%2Fht&loc=Chr10%3A7242234..7247221&tracks=DNA%2Cky21gene%2CKH2013&highlight=	ORF:[2..1081/2330];Human Homolog:[CD53 (HGNC:1686, CD53 molecule)]
KY21.Chr4.953	51796.5	0.0376726	0.0653347	0.57661	0.564203	0.999973	46204.6	53389.8	50339.2	57252.3	http://ghost.zool.kyoto-u.ac.jp/jbrowse/?data=data%2Fht&loc=Chr4%3A5950635..5952106&tracks=DNA%2Cky21gene%2CKH2013&highlight=	ORF:[79..543/761];Human Homolog:[TRMT112 (HGNC:26940, tRNA methyltransferase activator subunit 11-2)]
KY21.Chr1.906	3089.13	0.0376407	0.0669698	0.562055	0.574079	0.999973	2915.12	3050.12	3113.99	3277.28	http://ghost.zool.kyoto-u.ac.jp/jbrowse/?data=data%2Fht&loc=Chr1%3A6590915..6609132&tracks=DNA%2Cky21gene%2CKH2013&highlight=	ORF:[70..1938/2280];Human Homolog:[TNK1 (HGNC:11940, tyrosine kinase non receptor 1)]
KY21.Chr9.1071	43403.3	0.037541	0.0675824	0.555486	0.578562	0.999973	43038.6	40926	46689.2	42959.3	http://ghost.zool.kyoto-u.ac.jp/jbrowse/?data=data%2Fht&loc=Chr9%3A7523741..7537558&tracks=DNA%2Cky21gene%2CKH2013&highlight=	ORF:[113..1366/2706];Human Homolog:[UMOD (HGNC:12559, uromodulin)]
KY21.Chr7.319	6150.15	0.0374308	0.059149	0.632821	0.52685	0.999973	6515.29	5125.7	7314.62	5644.99	http://ghost.zool.kyoto-u.ac.jp/jbrowse/?data=data%2Fht&loc=Chr7%3A2409123..2416965&tracks=DNA%2Cky21gene%2CKH2013&highlight=	ORF:[26..2635/3057];Human Homolog:[MATN2 (HGNC:6908, matrilin 2)]
KY21.Chr5.1010	306.703	0.037418	0.0492934	0.759087	0.4478	0.999973	230.807	329.604	306.328	360.072	http://ghost.zool.kyoto-u.ac.jp/jbrowse/?data=data%2Fht&loc=Chr5%3A6810735..6839411&tracks=DNA%2Cky21gene%2CKH2013&highlight=	ORF:[1..6504/6837];Human Homolog:[MUC4 (HGNC:7514, mucin 4, cell surface associated)]
KY21.Chr8.1217	511.957	0.0374021	0.0592973	0.630755	0.528201	0.999973	454.236	515.326	515.376	562.891	http://ghost.zool.kyoto-u.ac.jp/jbrowse/?data=data%2Fht&loc=Chr8%3A7256576..7260802&tracks=DNA%2Cky21gene%2CKH2013&highlight=	ORF:[53..1147/1453];Human Homolog:[SLC35B3 (HGNC:21601, solute carrier family 35 member B3)]
KY21.Chr1.1750	11347.7	0.0372866	0.0662323	0.562967	0.573457	0.999973	10462.2	11415.7	11025.7	12487.2	http://ghost.zool.kyoto-u.ac.jp/jbrowse/?data=data%2Fht&loc=Chr1%3A11960068..11965154&tracks=DNA%2Cky21gene%2CKH2013&highlight=	ORF:[3..1049/2291];Human Homolog:[JMJD6 (HGNC:19355, jumonji domain containing 6, arginine demethylase and lysine hydroxylase)]
KY21.Chr8.889	505.229	0.0372154	0.0579558	0.642134	0.520786	0.999973	464.776	488.794	481.225	586.122	http://ghost.zool.kyoto-u.ac.jp/jbrowse/?data=data%2Fht&loc=Chr8%3A5375854..5380612&tracks=DNA%2Cky21gene%2CKH2013&highlight=	ORF:[23..1450/1870]; Foxi.b (forkhead box i.b);Human Homolog:[FOXI1 (HGNC:3815, forkhead box I1)]
KY21.Chr9.639	3913.41	0.0372053	0.0675372	0.550887	0.581711	0.999973	3767.74	3804.23	3983.3	4098.38	http://ghost.zool.kyoto-u.ac.jp/jbrowse/?data=data%2Fht&loc=Chr9%3A4608807..4618563&tracks=DNA%2Cky21gene%2CKH2013&highlight=	ORF:[3..2363/2484];Human Homolog:[GUCY1B2 (HGNC:4686, guanylate cyclase 1 soluble subunit beta 2 (pseudogene))]
KY21.Chr11.771	572.808	0.0371821	0.0611734	0.607814	0.543311	0.999973	568.059	522.469	613.691	587.015	http://ghost.zool.kyoto-u.ac.jp/jbrowse/?data=data%2Fht&loc=Chr11%3A5510902..5517506&tracks=DNA%2Cky21gene%2CKH2013&highlight=	ORF:[10..993/1266];Human Homolog:[CD63 (HGNC:1692, CD63 molecule)]
KY21.Chr4.972	689.77	0.0371007	0.0596824	0.621635	0.534182	0.999973	701.906	606.145	778.239	672.789	http://ghost.zool.kyoto-u.ac.jp/jbrowse/?data=data%2Fht&loc=Chr4%3A6086398..6092775&tracks=DNA%2Cky21gene%2CKH2013&highlight=	ORF:[122..1813/2051];Human Homolog:[NUP62CL (HGNC:25960, nucleoporin 62 C-terminal like)]
KY21.Chr4.632	10414.2	0.0370976	0.0679468	0.54598	0.58508	0.999973	10011.1	10165.7	10506.2	10973.7	http://ghost.zool.kyoto-u.ac.jp/jbrowse/?data=data%2Fht&loc=Chr4%3A3949683..3954043&tracks=DNA%2Cky21gene%2CKH2013&highlight=	ORF:[80..1873/2090];Human Homolog:[GSTO1 (HGNC:13312, glutathione S-transferase omega 1)]
KY21.Chr4.686	2895.36	0.0370796	0.0668464	0.554698	0.579101	0.999973	2699.07	2892.97	3023.96	2965.45	http://ghost.zool.kyoto-u.ac.jp/jbrowse/?data=data%2Fht&loc=Chr4%3A4287469..4297469&tracks=DNA%2Cky21gene%2CKH2013&highlight=	ORF:[76..1560/1903];Human Homolog:[ASIC2 (HGNC:99, acid sensing ion channel subunit 2)]
KY21.Chr3.1463	518.564	0.0369682	0.0571202	0.6472	0.517503	0.999973	542.765	433.69	573.33	524.472	http://ghost.zool.kyoto-u.ac.jp/jbrowse/?data=data%2Fht&loc=Chr3%3A9519824..9522594&tracks=DNA%2Cky21gene%2CKH2013&highlight=	ORF:[243..950/1276];Human Homolog:[TYW5 (HGNC:26754, tRNA-yW synthesizing protein 5)]
KY21.Chr8.201	6673.92	0.0369119	0.0663289	0.556499	0.57787	0.999973	6839.89	6034.92	7117.99	6702.87	http://ghost.zool.kyoto-u.ac.jp/jbrowse/?data=data%2Fht&loc=Chr8%3A1217562..1236588&tracks=DNA%2Cky21gene%2CKH2013&highlight=	ORF:[1..5940/6110];Human Homolog:[TMEFF1 (HGNC:11866, transmembrane protein with EGF like and two follistatin like domains 1)]
KY21.Chr9.1008	2224.01	0.0369016	0.0597191	0.61792	0.536628	0.999973	1872.8	2347.03	2090.48	2585.73	http://ghost.zool.kyoto-u.ac.jp/jbrowse/?data=data%2Fht&loc=Chr9%3A7154047..7164587&tracks=DNA%2Cky21gene%2CKH2013&highlight=	ORF:[7..4251/4675];Human Homolog:[DEAF1 (HGNC:14677, DEAF1 transcription factor)]
KY21.Chr10.736	662.345	0.0368982	0.0619082	0.596015	0.551165	0.999973	633.402	630.636	657.157	728.185	http://ghost.zool.kyoto-u.ac.jp/jbrowse/?data=data%2Fht&loc=Chr10%3A5341632..5344572&tracks=DNA%2Cky21gene%2CKH2013&highlight=	ORF:[43..1539/1826];Human Homolog:[PXYLP1 (HGNC:26303, 2-phosphoxylose phosphatase 1)]
KY21.Chr11.186	398.765	0.0368341	0.0585984	0.628585	0.529621	0.999973	393.109	361.238	418.097	422.615	http://ghost.zool.kyoto-u.ac.jp/jbrowse/?data=data%2Fht&loc=Chr11%3A993821..997862&tracks=DNA%2Cky21gene%2CKH2013&highlight=	ORF:[2..931/1509];Human Homolog:[MPPE1 (HGNC:15988, metallophosphoesterase 1)]
KY21.Chr10.90	689.925	0.0367876	0.0622999	0.590493	0.55486	0.999973	628.132	689.822	723.39	718.356	http://ghost.zool.kyoto-u.ac.jp/jbrowse/?data=data%2Fht&loc=Chr10%3A619399..630730&tracks=DNA%2Cky21gene%2CKH2013&highlight=	ORF:[1..1029/2046];Human Homolog:[FBLN7 (HGNC:26740, fibulin 7)]
KY21.Chr9.271	2098.91	0.0366734	0.0618296	0.593137	0.55309	0.999973	1847.51	2158.24	1982.85	2407.03	http://ghost.zool.kyoto-u.ac.jp/jbrowse/?data=data%2Fht&loc=Chr9%3A1857016..1863683&tracks=DNA%2Cky21gene%2CKH2013&highlight=	ORF:[1..1602/1875];Human Homolog:[SLC2A8 (HGNC:13812, solute carrier family 2 member 8)]
KY21.Chr14.528	103.845	0.0366294	0.0413529	0.885776	0.375738	0.999973	81.1513	100.004	125.222	109.004	http://ghost.zool.kyoto-u.ac.jp/jbrowse/?data=data%2Fht&loc=Chr14%3A3862453..3874370&tracks=DNA%2Cky21gene%2CKH2013&highlight=	ORF:[60..1952/2757];Human Homolog:[IL1RAPL1 (HGNC:5996, interleukin 1 receptor accessory protein like 1)]
KY21.Chr6.80	14780.2	0.0366016	0.0676397	0.541126	0.588421	0.999973	14651.5	13969.9	15773.8	14725.4	http://ghost.zool.kyoto-u.ac.jp/jbrowse/?data=data%2Fht&loc=Chr6%3A608495..612758&tracks=DNA%2Cky21gene%2CKH2013&highlight=	ORF:[7..2406/2508];Human Homolog:[HMCN1 (HGNC:19194, hemicentin 1)]
KY21.Chr2.220	2236.32	0.0365891	0.0657182	0.556758	0.577693	0.999973	2269.07	2039.87	2374.04	2262.29	http://ghost.zool.kyoto-u.ac.jp/jbrowse/?data=data%2Fht&loc=Chr2%3A1298085..1304617&tracks=DNA%2Cky21gene%2CKH2013&highlight=	ORF:[24..854/1740];Human Homolog:[YWHAG (HGNC:12852, tyrosine 3-monooxygenase/tryptophan 5-monooxygenase activation protein gamma)]
KY21.Chr1.1153	9199.61	0.0365772	0.0679699	0.538137	0.590482	0.999973	8923.48	8909.52	9307.82	9657.6	http://ghost.zool.kyoto-u.ac.jp/jbrowse/?data=data%2Fht&loc=Chr1%3A8405301..8410537&tracks=DNA%2Cky21gene%2CKH2013&highlight=	ORF:[3..1091/1373];Human Homolog:[CMYA5 (HGNC:14305, cardiomyopathy associated 5)]
KY21.Chr11.583	504.407	0.0365583	0.0573089	0.637916	0.523529	0.999973	507.986	442.874	581.61	485.159	http://ghost.zool.kyoto-u.ac.jp/jbrowse/?data=data%2Fht&loc=Chr11%3A4089917..4095254&tracks=DNA%2Cky21gene%2CKH2013&highlight=	ORF:[46..1689/1817];Human Homolog:[SELP (HGNC:10721, selectin P)]
KY21.Chr8.991	322.893	0.0365449	0.0481336	0.75924	0.447709	0.999973	233.969	354.095	322.886	380.622	http://ghost.zool.kyoto-u.ac.jp/jbrowse/?data=data%2Fht&loc=Chr8%3A5910298..5910597&tracks=DNA%2Cky21gene%2CKH2013&highlight=	ORF:[7..270/270];Human Homolog:[ABCC6 (HGNC:57, ATP binding cassette subfamily C member 6)]
KY21.Chr11.241	388.166	0.0365287	0.0439886	0.830413	0.406306	0.999973	441.589	248.989	489.504	372.58	http://ghost.zool.kyoto-u.ac.jp/jbrowse/?data=data%2Fht&loc=Chr11%3A1353946..1386391&tracks=DNA%2Cky21gene%2CKH2013&highlight=	ORF:[73..5748/5866];Human Homolog:[KCP (HGNC:17585, kielin cysteine rich BMP regulator)]
KY21.Chr10.494	958.93	0.0365083	0.0477078	0.765248	0.444124	0.999973	1085.53	657.168	1226.35	866.674	http://ghost.zool.kyoto-u.ac.jp/jbrowse/?data=data%2Fht&loc=Chr10%3A3612196..3612923&tracks=DNA%2Cky21gene%2CKH2013&highlight=	ORF:[3..209/356];Human Homolog:[VWA3A (HGNC:27088, von Willebrand factor A domain containing 3A)]
KY21.Chr3.1643	1598.5	0.0364428	0.06013	0.606067	0.54447	0.999973	1675.72	1362.3	1837.97	1518.02	http://ghost.zool.kyoto-u.ac.jp/jbrowse/?data=data%2Fht&loc=Chr3%3A10839197..10846701&tracks=DNA%2Cky21gene%2CKH2013&highlight=	ORF:[2..1381/1875];Human Homolog:[P4HA1 (HGNC:8546, prolyl 4-hydroxylase subunit alpha 1)]
KY21.Chr4.627	312.063	0.0364124	0.0550536	0.661399	0.508357	0.999973	283.503	301.032	306.328	357.391	http://ghost.zool.kyoto-u.ac.jp/jbrowse/?data=data%2Fht&loc=Chr4%3A3924995..3934081&tracks=DNA%2Cky21gene%2CKH2013&highlight=	ORF:[4..1935/2389];Human Homolog:[KCNJ12 (HGNC:6258, potassium inwardly rectifying channel subfamily J member 12)]
KY21.Chr4.664	1227.64	0.0363842	0.0582529	0.624591	0.532239	0.999973	1002.27	1319.44	1193.23	1395.61	http://ghost.zool.kyoto-u.ac.jp/jbrowse/?data=data%2Fht&loc=Chr4%3A4148023..4152977&tracks=DNA%2Cky21gene%2CKH2013&highlight=	ORF:[47..1195/1384];Human Homolog:[CHST10 (HGNC:19650, carbohydrate sulfotransferase 10)]
KY21.Chr7.70	546.79	0.0362516	0.0582357	0.622499	0.533614	0.999973	466.883	567.368	551.598	601.311	http://ghost.zool.kyoto-u.ac.jp/jbrowse/?data=data%2Fht&loc=Chr7%3A259261..260543&tracks=DNA%2Cky21gene%2CKH2013&highlight=	ORF:[169..486/916];Human Homolog:[MAP4K2 (HGNC:6864, mitogen-activated protein kinase kinase kinase kinase 2)]
KY21.Chr4.506	1176.4	0.0362132	0.0653418	0.554211	0.579434	0.999973	1130.85	1134.74	1202.55	1237.47	http://ghost.zool.kyoto-u.ac.jp/jbrowse/?data=data%2Fht&loc=Chr4%3A3337996..3346673&tracks=DNA%2Cky21gene%2CKH2013&highlight=	ORF:[34..2493/3289];Human Homolog:[LRP1B (HGNC:6693, LDL receptor related protein 1B)]
KY21.Chr7.899	159.702	0.0361302	0.0483892	0.746659	0.455269	0.999973	151.763	139.801	167.653	179.589	http://ghost.zool.kyoto-u.ac.jp/jbrowse/?data=data%2Fht&loc=Chr7%3A6744769..6750838&tracks=DNA%2Cky21gene%2CKH2013&highlight=	ORF:[94..1827/2592];Human Homolog:[TG (HGNC:11764, thyroglobulin)]
KY21.Chr5.676	127.26	0.0361238	0.0451607	0.799894	0.423772	0.999973	121.2	107.147	144.885	135.809	http://ghost.zool.kyoto-u.ac.jp/jbrowse/?data=data%2Fht&loc=Chr5%3A4432983..4434204&tracks=DNA%2Cky21gene%2CKH2013&highlight=	ORF:[3..833/1045];Human Homolog:[COLEC11 (HGNC:17213, collectin subfamily member 11)]
KY21.Chr14.804	113.526	0.0361061	0.0429974	0.839729	0.40106	0.999973	91.6904	109.188	133.501	119.726	http://ghost.zool.kyoto-u.ac.jp/jbrowse/?data=data%2Fht&loc=Chr14%3A5724843..5725924&tracks=DNA%2Cky21gene%2CKH2013&highlight=	ORF:[3..236/384];Human Homolog:[GAS2L2 (HGNC:24846, growth arrest specific 2 like 2)]
KY21.Chr5.708	2189.57	0.0360929	0.0626794	0.575834	0.564728	0.999973	2258.54	1931.71	2469.25	2098.78	http://ghost.zool.kyoto-u.ac.jp/jbrowse/?data=data%2Fht&loc=Chr5%3A4649898..4662325&tracks=DNA%2Cky21gene%2CKH2013&highlight=	ORF:[2..3124/3588];Human Homolog:[SVEP1 (HGNC:15985, sushi, von Willebrand factor type A, EGF and pentraxin domain containing 1)]
KY21.Chr5.724	867.525	0.0360761	0.058355	0.618218	0.536432	0.999973	929.551	712.272	956.241	872.034	http://ghost.zool.kyoto-u.ac.jp/jbrowse/?data=data%2Fht&loc=Chr5%3A4842987..4845253&tracks=DNA%2Cky21gene%2CKH2013&highlight=	ORF:[1..765/1181];Human Homolog:[MDC1 (HGNC:21163, mediator of DNA damage checkpoint 1)]
KY21.Chr14.353	560.354	0.0360687	0.061549	0.586016	0.557865	0.999973	546.981	522.469	592.993	578.974	http://ghost.zool.kyoto-u.ac.jp/jbrowse/?data=data%2Fht&loc=Chr14%3A2622035..2628217&tracks=DNA%2Cky21gene%2CKH2013&highlight=	ORF:[1..1455/1672];Human Homolog:[SETD6 (HGNC:26116, SET domain containing 6, protein lysine methyltransferase)]
KY21.UAContig1.103	42.4591	0.0360652	0.0298794	1.20703	0.227422	0.999973	34.7791	28.5725	60.0238	46.4609	http://ghost.zool.kyoto-u.ac.jp/jbrowse/?data=data%2Fht&loc=UAContig1%3A472936..473200&tracks=DNA%2Cky21gene%2CKH2013&highlight=	ORF:[1..261/264];Human Homolog:[POLA1 (HGNC:9173, DNA polymerase alpha 1, catalytic subunit)]
KY21.Chr3.206	1729.6	0.0359894	0.0664216	0.541833	0.587933	0.999973	1688.37	1652.1	1788.29	1789.64	http://ghost.zool.kyoto-u.ac.jp/jbrowse/?data=data%2Fht&loc=Chr3%3A1379887..1384905&tracks=DNA%2Cky21gene%2CKH2013&highlight=	ORF:[1..573/1134];Human Homolog:[CSAD (HGNC:18966, cysteine sulfinic acid decarboxylase)]
KY21.Chr9.535	352.674	0.0359017	0.0546991	0.65635	0.511599	0.999973	361.492	298.991	350.829	399.385	http://ghost.zool.kyoto-u.ac.jp/jbrowse/?data=data%2Fht&loc=Chr9%3A3723256..3724951&tracks=DNA%2Cky21gene%2CKH2013&highlight=	ORF:[56..718/889];Human Homolog:[MTERF1 (HGNC:21463, mitochondrial transcription termination factor 1)]
KY21.Chr3.794	23878.5	0.0358501	0.0663797	0.540076	0.589145	0.999973	21507.2	24612.2	23810.8	25583.8	http://ghost.zool.kyoto-u.ac.jp/jbrowse/?data=data%2Fht&loc=Chr3%3A5433766..5434815&tracks=DNA%2Cky21gene%2CKH2013&highlight=	ORF:[64..972/1049];Human Homolog:[RBP3 (HGNC:9921, retinol binding protein 3)]
KY21.Chr3.49	35099.6	0.0357696	0.0677934	0.527627	0.597758	0.999973	32777.7	35272.8	35533	36814.9	http://ghost.zool.kyoto-u.ac.jp/jbrowse/?data=data%2Fht&loc=Chr3%3A233479..243069&tracks=DNA%2Cky21gene%2CKH2013&highlight=	ORF:[21..2339/2848];Human Homolog:[TGM2 (HGNC:11778, transglutaminase 2)]
KY21.Chr9.451	302.236	0.0357315	0.0538148	0.663971	0.506709	0.999973	263.478	301.032	295.979	348.456	http://ghost.zool.kyoto-u.ac.jp/jbrowse/?data=data%2Fht&loc=Chr9%3A3006206..3009241&tracks=DNA%2Cky21gene%2CKH2013&highlight=	ORF:[46..762/826];Human Homolog:[METTL27 (HGNC:19068, methyltransferase like 27)]
KY21.Chr3.249	625.287	0.0356468	0.0616878	0.577858	0.56336	0.999973	591.245	603.084	684.064	622.754	http://ghost.zool.kyoto-u.ac.jp/jbrowse/?data=data%2Fht&loc=Chr3%3A1607548..1610756&tracks=DNA%2Cky21gene%2CKH2013&highlight=	ORF:[43..351/774];Human Homolog:[GPR137B (HGNC:11862, G protein-coupled receptor 137B)]
KY21.Chr2.1096	2057.45	0.0355411	0.0655913	0.541857	0.587917	0.999973	1898.1	2069.47	2049.09	2213.14	http://ghost.zool.kyoto-u.ac.jp/jbrowse/?data=data%2Fht&loc=Chr2%3A6594209..6596531&tracks=DNA%2Cky21gene%2CKH2013&highlight=	ORF:[80..568/990];Human Homolog:[CALML4 (HGNC:18445, calmodulin like 4)]
KY21.Chr3.210	2327.27	0.035537	0.0666898	0.532871	0.594123	0.999973	2273.29	2226.61	2337.82	2471.36	http://ghost.zool.kyoto-u.ac.jp/jbrowse/?data=data%2Fht&loc=Chr3%3A1406427..1410509&tracks=DNA%2Cky21gene%2CKH2013&highlight=	ORF:[3..1172/1240];Human Homolog:[PRPSAP2 (HGNC:9467, phosphoribosyl pyrophosphate synthetase associated protein 2)]
KY21.Chr8.988	1584.41	0.0355205	0.064637	0.549538	0.582636	0.999973	1427	1621.49	1610.29	1678.85	http://ghost.zool.kyoto-u.ac.jp/jbrowse/?data=data%2Fht&loc=Chr8%3A5893274..5894629&tracks=DNA%2Cky21gene%2CKH2013&highlight=	ORF:[75..701/1011];Human Homolog:[CALM3 (HGNC:1449, calmodulin 3)]
KY21.Chr3.1540	982.306	0.0354284	0.0645694	0.548687	0.58322	0.999973	964.33	925.545	1029.72	1009.63	http://ghost.zool.kyoto-u.ac.jp/jbrowse/?data=data%2Fht&loc=Chr3%3A10073898..10074768&tracks=DNA%2Cky21gene%2CKH2013&highlight=	ORF:[35..379/869];Human Homolog:[DNAJC19 (HGNC:30528, DnaJ heat shock protein family (Hsp40) member C19)]
KY21.Chr1.2095	14632	0.0353964	0.0671623	0.527028	0.598174	0.999973	13699.8	14629.1	14406.7	15792.2	http://ghost.zool.kyoto-u.ac.jp/jbrowse/?data=data%2Fht&loc=Chr1%3A14288966..14352888&tracks=DNA%2Cky21gene%2CKH2013&highlight=	ORF:[121..18306/18398];Human Homolog:[NEB (HGNC:7720, nebulin)]
KY21.Chr3.1674	191.432	0.0353496	0.0504899	0.700132	0.483845	0.999973	167.572	185.721	213.188	199.246	http://ghost.zool.kyoto-u.ac.jp/jbrowse/?data=data%2Fht&loc=Chr3%3A11034991..11036225&tracks=DNA%2Cky21gene%2CKH2013&highlight=	ORF:[33..1073/1234]; Cers-r.d (ceramide synthase-related.d);Human Homolog:[CERS6 (HGNC:23826, ceramide synthase 6)]
KY21.Chr11.692	367.22	0.0352933	0.0541237	0.652087	0.514345	0.999973	356.223	330.625	439.829	342.202	http://ghost.zool.kyoto-u.ac.jp/jbrowse/?data=data%2Fht&loc=Chr11%3A4899113..4900867&tracks=DNA%2Cky21gene%2CKH2013&highlight=	ORF:[85..1215/1393];Human Homolog:[ACTB (HGNC:132, actin beta)]
KY21.Chr1.964	2635.76	0.0352847	0.0657198	0.536896	0.591339	0.999973	2400.81	2684.8	2642.08	2815.35	http://ghost.zool.kyoto-u.ac.jp/jbrowse/?data=data%2Fht&loc=Chr1%3A7138679..7147242&tracks=DNA%2Cky21gene%2CKH2013&highlight=	ORF:[3..2930/3401];Human Homolog:[CLSTN2 (HGNC:17448, calsyntenin 2)]
KY21.Chr8.1115	2956.49	0.0352823	0.0659909	0.534654	0.592889	0.999973	2690.64	3017.46	2989.8	3128.07	http://ghost.zool.kyoto-u.ac.jp/jbrowse/?data=data%2Fht&loc=Chr8%3A6538720..6561866&tracks=DNA%2Cky21gene%2CKH2013&highlight=	ORF:[60..2552/3150];Human Homolog:[SLC8A3 (HGNC:11070, solute carrier family 8 member A3)]
KY21.Chr7.1214	3749.29	0.035281	0.066953	0.526951	0.598227	0.999973	3553.79	3702.18	3727.68	4013.5	http://ghost.zool.kyoto-u.ac.jp/jbrowse/?data=data%2Fht&loc=Chr7%3A8933774..8947092&tracks=DNA%2Cky21gene%2CKH2013&highlight=	ORF:[1..5259/5545];Human Homolog:[PREX2 (HGNC:22950, phosphatidylinositol-3,4,5-trisphosphate dependent Rac exchange factor 2)]
KY21.Chr8.1020	1739.8	0.0352643	0.064172	0.549528	0.582643	0.999973	1789.54	1555.16	1879.36	1735.13	http://ghost.zool.kyoto-u.ac.jp/jbrowse/?data=data%2Fht&loc=Chr8%3A6052895..6053908&tracks=DNA%2Cky21gene%2CKH2013&highlight=	ORF:[24..947/1013];Human Homolog:[COQ3 (HGNC:18175, coenzyme Q3, methyltransferase)]
KY21.Chr2.164	47.1456	0.0352456	0.0292065	1.20677	0.227519	0.999973	44.2643	25.5112	65.1982	53.6087	http://ghost.zool.kyoto-u.ac.jp/jbrowse/?data=data%2Fht&loc=Chr2%3A899301..904278&tracks=DNA%2Cky21gene%2CKH2013&highlight=	ORF:[59..2338/2420];Human Homolog:[ARHGAP6 (HGNC:676, Rho GTPase activating protein 6)]
KY21.Chr3.1352	2741.96	0.0352245	0.0667579	0.527645	0.597746	0.999973	2722.26	2581.73	2903.91	2759.95	http://ghost.zool.kyoto-u.ac.jp/jbrowse/?data=data%2Fht&loc=Chr3%3A8889201..8897420&tracks=DNA%2Cky21gene%2CKH2013&highlight=	ORF:[3..1157/2873];Human Homolog:[FA2H (HGNC:21197, fatty acid 2-hydroxylase)]
KY21.Chr14.558	1123.09	0.03521	0.0565302	0.622853	0.533381	0.999973	905.311	1212.29	1064.9	1309.84	http://ghost.zool.kyoto-u.ac.jp/jbrowse/?data=data%2Fht&loc=Chr14%3A4097046..4101985&tracks=DNA%2Cky21gene%2CKH2013&highlight=	ORF:[60..1574/1939];Human Homolog:[SLC22A15 (HGNC:20301, solute carrier family 22 member 15)]
KY21.Chr3.1489	4915.35	0.0352094	0.0677008	0.520073	0.603013	0.999973	4692.02	4839.98	5048.21	5081.21	http://ghost.zool.kyoto-u.ac.jp/jbrowse/?data=data%2Fht&loc=Chr3%3A9768445..9770290&tracks=DNA%2Cky21gene%2CKH2013&highlight=	ORF:[23..823/1441];Human Homolog:[MUCL3 (HGNC:21666, mucin like 3)]
KY21.Chr3.512	31.6459	0.035191	0.0224686	1.56623	0.117295	0.999973	11.593	23.4703	28.977	62.5435	http://ghost.zool.kyoto-u.ac.jp/jbrowse/?data=data%2Fht&loc=Chr3%3A3487024..3492737&tracks=DNA%2Cky21gene%2CKH2013&highlight=	ORF:[1..1098/1101];Human Homolog:[CCDC122 (HGNC:26478, coiled-coil domain containing 122)]
KY21.Chr5.1056	823.289	0.0351837	0.0618398	0.568948	0.569391	0.999973	731.416	842.889	828.949	889.904	http://ghost.zool.kyoto-u.ac.jp/jbrowse/?data=data%2Fht&loc=Chr5%3A7121694..7125795&tracks=DNA%2Cky21gene%2CKH2013&highlight=	ORF:[217..3348/3684];Human Homolog:[NYNRIN (HGNC:20165, NYN domain and retroviral integrase containing)]
KY21.Chr3.1501	90.0715	0.0351209	0.0401957	0.873748	0.382255	0.999973	80.0974	76.5335	110.733	92.9217	http://ghost.zool.kyoto-u.ac.jp/jbrowse/?data=data%2Fht&loc=Chr3%3A9837043..9841047&tracks=DNA%2Cky21gene%2CKH2013&highlight=	ORF:[1..1071/1146];Human Homolog:[CNOT6 (HGNC:14099, CCR4-NOT transcription complex subunit 6)]
KY21.Chr2.1330	2122.83	0.0350597	0.0606406	0.578155	0.563159	0.999973	2238.51	1809.25	2427.86	2015.69	http://ghost.zool.kyoto-u.ac.jp/jbrowse/?data=data%2Fht&loc=Chr2%3A8127318..8132730&tracks=DNA%2Cky21gene%2CKH2013&highlight=	ORF:[9..2084/2257];Human Homolog:[NPTX2 (HGNC:7953, neuronal pentraxin 2)]
KY21.Chr10.1065	68.1156	0.0350544	0.0370563	0.945977	0.344161	0.999973	55.8574	59.1859	79.6867	77.7326	http://ghost.zool.kyoto-u.ac.jp/jbrowse/?data=data%2Fht&loc=Chr10%3A7475534..7477693&tracks=DNA%2Cky21gene%2CKH2013&highlight=	ORF:[2..1048/1171];Human Homolog:[FUT4 (HGNC:4015, fucosyltransferase 4)]
KY21.Chr1.629	1626.5	0.0350543	0.0625557	0.56037	0.575227	0.999973	1435.43	1680.68	1576.14	1813.76	http://ghost.zool.kyoto-u.ac.jp/jbrowse/?data=data%2Fht&loc=Chr1%3A4435418..4437240&tracks=DNA%2Cky21gene%2CKH2013&highlight=	ORF:[23..514/1140];Human Homolog:[ABRA (HGNC:30655, actin binding Rho activating protein)]
KY21.Chr10.199	121.339	0.0350524	0.0443844	0.789748	0.429675	0.999973	101.176	116.331	129.362	138.489	http://ghost.zool.kyoto-u.ac.jp/jbrowse/?data=data%2Fht&loc=Chr10%3A1344071..1351151&tracks=DNA%2Cky21gene%2CKH2013&highlight=	ORF:[1..1587/1680];Human Homolog:[SLC22A2 (HGNC:10966, solute carrier family 22 member 2)]
KY21.Chr11.476	348.26	0.0350502	0.0565551	0.619754	0.53542	0.999973	307.743	348.993	379.806	356.498	http://ghost.zool.kyoto-u.ac.jp/jbrowse/?data=data%2Fht&loc=Chr11%3A3038850..3055264&tracks=DNA%2Cky21gene%2CKH2013&highlight=	ORF:[161..1747/1825];Human Homolog:[KCNJ5 (HGNC:6266, potassium inwardly rectifying channel subfamily J member 5)]
KY21.Chr1.1071	677.372	0.0349249	0.0615504	0.567419	0.570429	0.999973	631.294	663.29	749.262	665.641	http://ghost.zool.kyoto-u.ac.jp/jbrowse/?data=data%2Fht&loc=Chr1%3A7881344..7883212&tracks=DNA%2Cky21gene%2CKH2013&highlight=	ORF:[216..590/699];Human Homolog:[RPL8 (HGNC:10368, ribosomal protein L8)]
KY21.Chr6.457	138.725	0.0349151	0.0458413	0.761652	0.446268	0.999973	125.416	125.515	138.676	165.293	http://ghost.zool.kyoto-u.ac.jp/jbrowse/?data=data%2Fht&loc=Chr6%3A3178777..3189889&tracks=DNA%2Cky21gene%2CKH2013&highlight=	ORF:[261..1538/1966];Human Homolog:[DAXX (HGNC:2681, death domain associated protein)]
KY21.Chr1.1412	161.75	0.0348202	0.0424134	0.820972	0.411662	0.999973	125.416	161.231	145.92	214.435	http://ghost.zool.kyoto-u.ac.jp/jbrowse/?data=data%2Fht&loc=Chr1%3A9919095..9924377&tracks=DNA%2Cky21gene%2CKH2013&highlight=	ORF:[1..1782/2231];Human Homolog:[SLC13A3 (HGNC:14430, solute carrier family 13 member 3)]
KY21.Chr11.984	1147.69	0.0347817	0.0631336	0.550922	0.581687	0.999973	1076.05	1126.57	1104.23	1283.93	http://ghost.zool.kyoto-u.ac.jp/jbrowse/?data=data%2Fht&loc=Chr11%3A6896364..6900353&tracks=DNA%2Cky21gene%2CKH2013&highlight=	ORF:[45..1721/2164]; Hlx (H2.0 like homeobox);Human Homolog:[HLX (HGNC:4978, H2.0 like homeobox)]
KY21.Chr8.1189	428.753	0.0347705	0.0564264	0.61621	0.537756	0.999973	429.996	378.586	493.644	412.787	http://ghost.zool.kyoto-u.ac.jp/jbrowse/?data=data%2Fht&loc=Chr8%3A7082377..7086777&tracks=DNA%2Cky21gene%2CKH2013&highlight=	ORF:[2..874/2401];Human Homolog:[TSPAN33 (HGNC:28743, tetraspanin 33)]
KY21.Chr4.743	1261.96	0.0347163	0.0605306	0.573532	0.566284	0.999973	1086.58	1320.46	1213.93	1426.88	http://ghost.zool.kyoto-u.ac.jp/jbrowse/?data=data%2Fht&loc=Chr4%3A4663736..4664400&tracks=DNA%2Cky21gene%2CKH2013&highlight=	ORF:[1..489/664];Human Homolog:[HHATL (HGNC:13242, hedgehog acyltransferase like)]
KY21.Chr2.619	17583.9	0.0346113	0.0530442	0.652499	0.514079	0.999973	19574.3	13249.5	22054.6	15457.2	http://ghost.zool.kyoto-u.ac.jp/jbrowse/?data=data%2Fht&loc=Chr2%3A3453592..3455740&tracks=DNA%2Cky21gene%2CKH2013&highlight=	ORF:[5..601/773];Human Homolog:[SELP (HGNC:10721, selectin P)]
KY21.Chr1.366	137.191	0.0345619	0.044383	0.77872	0.436145	0.999973	106.445	139.801	154.199	148.317	http://ghost.zool.kyoto-u.ac.jp/jbrowse/?data=data%2Fht&loc=Chr1%3A2691162..2703691&tracks=DNA%2Cky21gene%2CKH2013&highlight=	ORF:[1..2997/3010];Human Homolog:[WDR49 (HGNC:26587, WD repeat domain 49)]
KY21.Chr2.1347	2338.25	0.0345454	0.0654865	0.527519	0.597833	0.999973	2378.68	2133.75	2508.58	2331.98	http://ghost.zool.kyoto-u.ac.jp/jbrowse/?data=data%2Fht&loc=Chr2%3A8226897..8237975&tracks=DNA%2Cky21gene%2CKH2013&highlight=	ORF:[83..379/647];Human Homolog:[MROH6 (HGNC:27814, maestro heat like repeat family member 6)]
KY21.Chr1.699	12354.1	0.0344984	0.0648313	0.532126	0.594639	0.999973	10845.8	12961.7	12189	13420	http://ghost.zool.kyoto-u.ac.jp/jbrowse/?data=data%2Fht&loc=Chr1%3A4990106..5025527&tracks=DNA%2Cky21gene%2CKH2013&highlight=	ORF:[21..5342/5921];Human Homolog:[ANK3 (HGNC:494, ankyrin 3)]
KY21.Chr1.1203	127.795	0.0344833	0.0438487	0.786416	0.431624	0.999973	100.122	128.576	144.885	137.596	http://ghost.zool.kyoto-u.ac.jp/jbrowse/?data=data%2Fht&loc=Chr1%3A8658046..8661703&tracks=DNA%2Cky21gene%2CKH2013&highlight=	ORF:[18..1340/1779];Human Homolog:[CNR2 (HGNC:2160, cannabinoid receptor 2)]
KY21.Chr6.278	118.164	0.0344736	0.0352479	0.978034	0.328057	0.999973	71.6661	124.495	107.629	168.867	http://ghost.zool.kyoto-u.ac.jp/jbrowse/?data=data%2Fht&loc=Chr6%3A2045436..2047926&tracks=DNA%2Cky21gene%2CKH2013&highlight=	ORF:[1..2052/2055];Human Homolog:[LHCGR (HGNC:6585, luteinizing hormone/choriogonadotropin receptor)]
KY21.Chr3.953	41.3553	0.0344625	0.0302986	1.13743	0.255359	0.999973	30.5635	32.6543	54.8493	47.3543	http://ghost.zool.kyoto-u.ac.jp/jbrowse/?data=data%2Fht&loc=Chr3%3A6441432..6443439&tracks=DNA%2Cky21gene%2CKH2013&highlight=	ORF:[191..631/806];Human Homolog:[GPX5 (HGNC:4557, glutathione peroxidase 5)]
KY21.Chr9.842	628.014	0.0343937	0.062321	0.55188	0.581031	0.999973	588.083	615.329	658.192	650.452	http://ghost.zool.kyoto-u.ac.jp/jbrowse/?data=data%2Fht&loc=Chr9%3A6118510..6121688&tracks=DNA%2Cky21gene%2CKH2013&highlight=	ORF:[126..1010/2133];Human Homolog:[NEK7 (HGNC:13386, NIMA related kinase 7)]
KY21.Chr1.1326	785.045	0.0343717	0.0601111	0.571802	0.567456	0.999973	815.729	680.638	868.275	775.539	http://ghost.zool.kyoto-u.ac.jp/jbrowse/?data=data%2Fht&loc=Chr1%3A9361149..9362881&tracks=DNA%2Cky21gene%2CKH2013&highlight=	ORF:[41..910/1041];Human Homolog:[LYPD1 (HGNC:28431, LY6/PLAUR domain containing 1)]
KY21.Chr6.382	3231.17	0.034331	0.0551443	0.622567	0.533569	0.999973	2462.99	3613.4	3032.23	3816.04	http://ghost.zool.kyoto-u.ac.jp/jbrowse/?data=data%2Fht&loc=Chr6%3A2737941..2746490&tracks=DNA%2Cky21gene%2CKH2013&highlight=	ORF:[2..2965/3266]; Chd (chordin);Human Homolog:[CHRD (HGNC:1949, chordin)]
KY21.Chr11.822	849.835	0.034323	0.0640159	0.536164	0.591846	0.999973	812.567	822.48	867.24	897.052	http://ghost.zool.kyoto-u.ac.jp/jbrowse/?data=data%2Fht&loc=Chr11%3A5877595..5880919&tracks=DNA%2Cky21gene%2CKH2013&highlight=	ORF:[26..1354/1794];Human Homolog:[BSCL2 (HGNC:15832, BSCL2 lipid droplet biogenesis associated, seipin)]
KY21.Chr1.1589	393.083	0.0342593	0.0574168	0.596677	0.550723	0.999973	366.762	377.565	383.945	444.059	http://ghost.zool.kyoto-u.ac.jp/jbrowse/?data=data%2Fht&loc=Chr1%3A11010128..11015840&tracks=DNA%2Cky21gene%2CKH2013&highlight=	ORF:[1..1143/2168];Human Homolog:[GHSR (HGNC:4267, growth hormone secretagogue receptor)]
KY21.Chr7.700	177.967	0.0342579	0.049126	0.697348	0.485585	0.999973	162.303	165.312	176.967	207.287	http://ghost.zool.kyoto-u.ac.jp/jbrowse/?data=data%2Fht&loc=Chr7%3A5190841..5205043&tracks=DNA%2Cky21gene%2CKH2013&highlight=	ORF:[2..3841/4262];Human Homolog:[SELP (HGNC:10721, selectin P)]
KY21.Chr7.163	2881.94	0.0342523	0.0463462	0.739053	0.459875	0.999973	3319.83	1915.38	3849.8	2442.77	http://ghost.zool.kyoto-u.ac.jp/jbrowse/?data=data%2Fht&loc=Chr7%3A1048155..1051894&tracks=DNA%2Cky21gene%2CKH2013&highlight=	ORF:[3..758/1013];Human Homolog:[SUSD4 (HGNC:25470, sushi domain containing 4)]
KY21.Chr6.48	607.853	0.0342396	0.0619411	0.552776	0.580417	0.999973	600.73	563.287	637.494	629.902	http://ghost.zool.kyoto-u.ac.jp/jbrowse/?data=data%2Fht&loc=Chr6%3A364471..370050&tracks=DNA%2Cky21gene%2CKH2013&highlight=	ORF:[17..1423/2105];Human Homolog:[PRSS35 (HGNC:21387, serine protease 35)]
KY21.Chr7.804	299.629	0.0342279	0.0536054	0.638516	0.523138	0.999973	281.395	279.602	284.595	352.924	http://ghost.zool.kyoto-u.ac.jp/jbrowse/?data=data%2Fht&loc=Chr7%3A6096285..6100639&tracks=DNA%2Cky21gene%2CKH2013&highlight=	ORF:[70..1398/1816];Human Homolog:[NIPAL2 (HGNC:25854, NIPA like domain containing 2)]
KY21.Chr4.924	175.683	0.0341214	0.0498098	0.685034	0.493322	0.999973	155.979	168.374	186.281	192.098	http://ghost.zool.kyoto-u.ac.jp/jbrowse/?data=data%2Fht&loc=Chr4%3A5739530..5744486&tracks=DNA%2Cky21gene%2CKH2013&highlight=	ORF:[1..1641/2384];Human Homolog:[NPR1 (HGNC:7943, natriuretic peptide receptor 1)]
KY21.Chr3.1010	3871.99	0.0340899	0.0675519	0.504648	0.613806	0.999973	3778.28	3734.84	4031.94	3942.92	http://ghost.zool.kyoto-u.ac.jp/jbrowse/?data=data%2Fht&loc=Chr3%3A6864708..6869171&tracks=DNA%2Cky21gene%2CKH2013&highlight=	ORF:[22..1689/1931];Human Homolog:[TNFAIP6 (HGNC:11898, TNF alpha induced protein 6)]
KY21.Chr3.200	952.454	0.034081	0.0619545	0.550097	0.582253	0.999973	988.57	835.746	1021.44	964.063	http://ghost.zool.kyoto-u.ac.jp/jbrowse/?data=data%2Fht&loc=Chr3%3A1346218..1356230&tracks=DNA%2Cky21gene%2CKH2013&highlight=	ORF:[29..2167/2441];Human Homolog:[GSN (HGNC:4620, gelsolin)]
KY21.Chr4.811	4465.39	0.0339493	0.0648723	0.523326	0.600748	0.999973	4042.81	4568.54	4309.29	4940.93	http://ghost.zool.kyoto-u.ac.jp/jbrowse/?data=data%2Fht&loc=Chr4%3A5064703..5069422&tracks=DNA%2Cky21gene%2CKH2013&highlight=	ORF:[117..386/770];Human Homolog:[N4BP1 (HGNC:29850, NEDD4 binding protein 1)]
KY21.Chr4.928	1423.04	0.0339214	0.0593057	0.571975	0.567339	0.999973	1528.17	1180.66	1602.01	1381.32	http://ghost.zool.kyoto-u.ac.jp/jbrowse/?data=data%2Fht&loc=Chr4%3A5765937..5768389&tracks=DNA%2Cky21gene%2CKH2013&highlight=	ORF:[1..945/1155];Human Homolog:[FUT8 (HGNC:4019, fucosyltransferase 8)]
KY21.Chr11.917	933.164	0.0339049	0.0635923	0.533161	0.593922	0.999973	911.635	882.686	1016.26	922.069	http://ghost.zool.kyoto-u.ac.jp/jbrowse/?data=data%2Fht&loc=Chr11%3A6473044..6481048&tracks=DNA%2Cky21gene%2CKH2013&highlight=	ORF:[110..1438/2277]; Pknox (PBX/knotted 1 homeobox);Human Homolog:[PKNOX2 (HGNC:16714, PBX/knotted 1 homeobox 2)]
KY21.Chr4.285	229.649	0.0338815	0.0396831	0.853803	0.393214	0.999973	251.885	147.965	317.712	201.033	http://ghost.zool.kyoto-u.ac.jp/jbrowse/?data=data%2Fht&loc=Chr4%3A1990731..1995011&tracks=DNA%2Cky21gene%2CKH2013&highlight=	ORF:[2..1189/1435];Human Homolog:[MDGA1 (HGNC:19267, MAM domain containing glycosylphosphatidylinositol anchor 1)]
KY21.Chr5.543	3274.01	0.0338197	0.0664052	0.509294	0.610546	0.999973	3193.36	3142.98	3561.06	3198.65	http://ghost.zool.kyoto-u.ac.jp/jbrowse/?data=data%2Fht&loc=Chr5%3A3680557..3684957&tracks=DNA%2Cky21gene%2CKH2013&highlight=	ORF:[3..839/1387];Human Homolog:[B4GALT7 (HGNC:930, beta-1,4-galactosyltransferase 7)]
KY21.Chr9.558	2080.68	0.0337884	0.0664373	0.508576	0.61105	0.999973	1950.79	2076.61	2127.74	2167.58	http://ghost.zool.kyoto-u.ac.jp/jbrowse/?data=data%2Fht&loc=Chr9%3A3973732..3976673&tracks=DNA%2Cky21gene%2CKH2013&highlight=	ORF:[1..588/591];Human Homolog:[TFCP2 (HGNC:11748, transcription factor CP2)]
KY21.Chr8.1320	1834.22	0.0336905	0.0617604	0.545503	0.585408	0.999973	1581.92	1931.71	1778.98	2044.28	http://ghost.zool.kyoto-u.ac.jp/jbrowse/?data=data%2Fht&loc=Chr8%3A8017136..8021655&tracks=DNA%2Cky21gene%2CKH2013&highlight=	ORF:[295..1710/1882]; Emx (empty spiracles homeobox);Human Homolog:[EMX2 (HGNC:3341, empty spiracles homeobox 2)]
KY21.Chr12.228	150.218	0.0336181	0.0419173	0.802011	0.422547	0.999973	163.356	103.065	165.583	168.867	http://ghost.zool.kyoto-u.ac.jp/jbrowse/?data=data%2Fht&loc=Chr12%3A1511442..1511921&tracks=DNA%2Cky21gene%2CKH2013&highlight=	ORF:[64..273/332];Human Homolog:[BCL2L12 (HGNC:13787, BCL2 like 12)]
KY21.Chr4.717	40799.4	0.0335914	0.0633206	0.530497	0.595767	0.999973	36134.5	42304.7	38176.1	46582.4	http://ghost.zool.kyoto-u.ac.jp/jbrowse/?data=data%2Fht&loc=Chr4%3A4467648..4475910&tracks=DNA%2Cky21gene%2CKH2013&highlight=	ORF:[3..2549/2867];Human Homolog:[TXNDC16 (HGNC:19965, thioredoxin domain containing 16)]
KY21.Chr4.556	5941.45	0.0335908	0.066095	0.508219	0.6113	0.999973	5477.19	6016.55	5794.36	6477.71	http://ghost.zool.kyoto-u.ac.jp/jbrowse/?data=data%2Fht&loc=Chr4%3A3600917..3610205&tracks=DNA%2Cky21gene%2CKH2013&highlight=	ORF:[54..2276/2564];Human Homolog:[TGM1 (HGNC:11777, transglutaminase 1)]
KY21.Chr9.713	287.737	0.0335503	0.05404	0.620843	0.534703	0.999973	268.748	271.439	278.386	332.374	http://ghost.zool.kyoto-u.ac.jp/jbrowse/?data=data%2Fht&loc=Chr9%3A5296961..5299908&tracks=DNA%2Cky21gene%2CKH2013&highlight=	ORF:[75..2288/2947];Human Homolog:[ROCK2 (HGNC:10252, Rho associated coiled-coil containing protein kinase 2)]
KY21.Chr3.1286	2374.82	0.0335487	0.0634498	0.528744	0.596983	0.999973	2083.59	2483.77	2333.68	2598.23	http://ghost.zool.kyoto-u.ac.jp/jbrowse/?data=data%2Fht&loc=Chr3%3A8590860..8594071&tracks=DNA%2Cky21gene%2CKH2013&highlight=	ORF:[2..1399/1671];Human Homolog:[PDE9A (HGNC:8795, phosphodiesterase 9A)]
KY21.Chr14.176	460.53	0.0335058	0.059213	0.565852	0.571494	0.999973	463.722	413.281	491.574	473.543	http://ghost.zool.kyoto-u.ac.jp/jbrowse/?data=data%2Fht&loc=Chr14%3A1375636..1402811&tracks=DNA%2Cky21gene%2CKH2013&highlight=	ORF:[357..2519/2564];Human Homolog:[SPNS1 (HGNC:30621, sphingolipid transporter 1 (putative))]
KY21.Chr7.566	82.6628	0.0334606	0.0381958	0.876028	0.381015	0.999973	81.1513	61.2268	96.245	92.0282	http://ghost.zool.kyoto-u.ac.jp/jbrowse/?data=data%2Fht&loc=Chr7%3A4016406..4023199&tracks=DNA%2Cky21gene%2CKH2013&highlight=	ORF:[1..2109/2112];Human Homolog:[NELL2 (HGNC:7751, neural EGFL like 2)]
KY21.Chr3.859	1356.77	0.033453	0.0544448	0.61444	0.538925	0.999973	1439.64	1110.25	1681.7	1195.47	http://ghost.zool.kyoto-u.ac.jp/jbrowse/?data=data%2Fht&loc=Chr3%3A5852502..5871977&tracks=DNA%2Cky21gene%2CKH2013&highlight=	ORF:[106..3102/4339];Human Homolog:[CRIM1 (HGNC:2359, cysteine rich transmembrane BMP regulator 1)]
KY21.Chr9.966	13979.6	0.0334433	0.0679861	0.491913	0.622781	0.999973	13242.4	13931.1	14384	14360.9	http://ghost.zool.kyoto-u.ac.jp/jbrowse/?data=data%2Fht&loc=Chr9%3A6902394..6907798&tracks=DNA%2Cky21gene%2CKH2013&highlight=	ORF:[43..2061/3032]; {Nuclear Receptor-like Zinc finger // Ci-ZF226};Human Homolog:[NR4A3 (HGNC:7982, nuclear receptor subfamily 4 group A member 3)]
KY21.Chr7.908	392.04	0.0334385	0.0435591	0.767659	0.44269	0.999973	259.263	443.894	353.933	511.069	http://ghost.zool.kyoto-u.ac.jp/jbrowse/?data=data%2Fht&loc=Chr7%3A6824504..6845338&tracks=DNA%2Cky21gene%2CKH2013&highlight=	ORF:[1..5481/6114];Human Homolog:[ANK3 (HGNC:494, ankyrin 3)]
KY21.Chr2.251	2736.52	0.0333736	0.0647549	0.515384	0.606285	0.999973	2456.67	2822.56	2696.93	2969.92	http://ghost.zool.kyoto-u.ac.jp/jbrowse/?data=data%2Fht&loc=Chr2%3A1478292..1485704&tracks=DNA%2Cky21gene%2CKH2013&highlight=	ORF:[2..1468/2021];Human Homolog:[COL12A1 (HGNC:2188, collagen type XII alpha 1 chain)]
KY21.Chr3.1054	1139.27	0.0333667	0.0629996	0.529633	0.596366	0.999973	1168.79	1020.45	1236.7	1131.14	http://ghost.zool.kyoto-u.ac.jp/jbrowse/?data=data%2Fht&loc=Chr3%3A7186497..7193850&tracks=DNA%2Cky21gene%2CKH2013&highlight=	ORF:[19..1263/1584];Human Homolog:[GNRHR (HGNC:4421, gonadotropin releasing hormone receptor)]
KY21.Chr2.958	6602.09	0.0333118	0.0631924	0.527149	0.59809	0.999973	5730.12	6963.53	6354.24	7360.47	http://ghost.zool.kyoto-u.ac.jp/jbrowse/?data=data%2Fht&loc=Chr2%3A5689397..5691902&tracks=DNA%2Cky21gene%2CKH2013&highlight=	ORF:[162..1544/2505];Human Homolog:[SPRY2 (HGNC:11270, sprouty RTK signaling antagonist 2)]
KY21.Chr8.761	21516.6	0.0332994	0.0682232	0.488095	0.625483	0.999973	20973.9	20884.5	22339.2	21868.8	http://ghost.zool.kyoto-u.ac.jp/jbrowse/?data=data%2Fht&loc=Chr8%3A4675024..4682110&tracks=DNA%2Cky21gene%2CKH2013&highlight=	ORF:[333..1604/2055];Human Homolog:[SERBP1 (HGNC:17860, SERPINE1 mRNA binding protein 1)]
KY21.Chr3.675	157.665	0.0330773	0.0484242	0.683075	0.494559	0.999973	139.116	151.026	170.757	169.761	http://ghost.zool.kyoto-u.ac.jp/jbrowse/?data=data%2Fht&loc=Chr3%3A4737141..4747368&tracks=DNA%2Cky21gene%2CKH2013&highlight=	ORF:[127..654/1388];Human Homolog:[ARL6IP6 (HGNC:24048, ADP ribosylation factor like GTPase 6 interacting protein 6)]
KY21.Chr14.12	2377.34	0.0330658	0.06447	0.512887	0.608031	0.999973	2125.74	2459.28	2350.24	2574.11	http://ghost.zool.kyoto-u.ac.jp/jbrowse/?data=data%2Fht&loc=Chr14%3A57609..61915&tracks=DNA%2Cky21gene%2CKH2013&highlight=	ORF:[73..456/937];Human Homolog:[EIF4EBP2 (HGNC:3289, eukaryotic translation initiation factor 4E binding protein 2)]
KY21.Chr7.318	3619.72	0.0330524	0.0673973	0.490411	0.623843	0.999973	3461.05	3566.46	3672.83	3778.52	http://ghost.zool.kyoto-u.ac.jp/jbrowse/?data=data%2Fht&loc=Chr7%3A2400843..2409123&tracks=DNA%2Cky21gene%2CKH2013&highlight=	ORF:[21..2915/3413];Human Homolog:[COL6A3 (HGNC:2213, collagen type VI alpha 3 chain)]
KY21.Chr11.387	345.133	0.0330279	0.0538893	0.612884	0.539953	0.999973	318.282	329.604	411.887	320.759	http://ghost.zool.kyoto-u.ac.jp/jbrowse/?data=data%2Fht&loc=Chr11%3A2305471..2307053&tracks=DNA%2Cky21gene%2CKH2013&highlight=	ORF:[27..443/743];Human Homolog:[TEX43 (HGNC:33767, testis expressed 43)]
KY21.Chr9.640	20737.7	0.0330266	0.0680601	0.485256	0.627495	0.999973	20210.9	20122.2	20776.5	21841.1	http://ghost.zool.kyoto-u.ac.jp/jbrowse/?data=data%2Fht&loc=Chr9%3A4619433..4633814&tracks=DNA%2Cky21gene%2CKH2013&highlight=	ORF:[1..3129/3323];Human Homolog:[NEXN (HGNC:29557, nexilin F-actin binding protein)]
KY21.Chr2.135	601.024	0.0329928	0.0578802	0.570019	0.568665	0.999973	506.932	634.718	601.273	661.174	http://ghost.zool.kyoto-u.ac.jp/jbrowse/?data=data%2Fht&loc=Chr2%3A696166..703040&tracks=DNA%2Cky21gene%2CKH2013&highlight=	ORF:[1..1791/2353];Human Homolog:[SLC7A1 (HGNC:11057, solute carrier family 7 member 1)]
KY21.Chr12.602	1738.81	0.0329699	0.0651229	0.506271	0.612666	0.999973	1585.08	1773.54	1755.18	1841.46	http://ghost.zool.kyoto-u.ac.jp/jbrowse/?data=data%2Fht&loc=Chr12%3A4409474..4414133&tracks=DNA%2Cky21gene%2CKH2013&highlight=	ORF:[73..1350/1553];Human Homolog:[POMK (HGNC:26267, protein O-mannose kinase)]
KY21.Chr9.86	129.139	0.0329601	0.0358282	0.91995	0.357599	0.999973	134.901	82.6562	187.316	111.685	http://ghost.zool.kyoto-u.ac.jp/jbrowse/?data=data%2Fht&loc=Chr9%3A571815..572539&tracks=DNA%2Cky21gene%2CKH2013&highlight=	ORF:[1..660/724];Human Homolog:[SCHIP1 (HGNC:15678, schwannomin interacting protein 1)]
KY21.Chr3.868	856.239	0.032918	0.0598992	0.549556	0.582624	0.999973	895.826	738.803	953.136	837.189	http://ghost.zool.kyoto-u.ac.jp/jbrowse/?data=data%2Fht&loc=Chr3%3A5897318..5900338&tracks=DNA%2Cky21gene%2CKH2013&highlight=	ORF:[1..1437/1514];Human Homolog:[MEAK7 (HGNC:29325, MTOR associated protein, eak-7 homolog)]
KY21.Chr13.469	40398.7	0.0329179	0.0675362	0.487412	0.625967	0.999973	37391.8	41077.1	40863.8	42262.4	http://ghost.zool.kyoto-u.ac.jp/jbrowse/?data=data%2Fht&loc=Chr13%3A4212313..4217397&tracks=DNA%2Cky21gene%2CKH2013&highlight=	ORF:[3..1367/2211];Human Homolog:[COL6A5 (HGNC:26674, collagen type VI alpha 5 chain)]
KY21.Chr2.824	1273.65	0.0328653	0.0493485	0.665983	0.505422	0.999973	909.527	1444.95	1136.31	1603.79	http://ghost.zool.kyoto-u.ac.jp/jbrowse/?data=data%2Fht&loc=Chr2%3A4740479..4744124&tracks=DNA%2Cky21gene%2CKH2013&highlight=	ORF:[232..1194/1756]; Fgf9/16/20 (fibroblast growth factorf 9/16/20);Human Homolog:[FGF9 (HGNC:3687, fibroblast growth factor 9)]
KY21.Chr12.26	1410.65	0.0328004	0.0634171	0.517218	0.605004	0.999973	1283.67	1431.69	1368.13	1559.12	http://ghost.zool.kyoto-u.ac.jp/jbrowse/?data=data%2Fht&loc=Chr12%3A94341..95767&tracks=DNA%2Cky21gene%2CKH2013&highlight=	ORF:[12..1127/1305];Human Homolog:[UBAC1 (HGNC:30221, UBA domain containing 1)]
KY21.Chr9.55	27302.5	0.0327797	0.0681582	0.480936	0.630562	0.999973	26024.3	27103.1	28129.4	27953.4	http://ghost.zool.kyoto-u.ac.jp/jbrowse/?data=data%2Fht&loc=Chr9%3A321288..370611&tracks=DNA%2Cky21gene%2CKH2013&highlight=	ORF:[49..2118/2664];Human Homolog:[MYLK (HGNC:7590, myosin light chain kinase)]
KY21.Chr7.417	11370.4	0.0327662	0.0621507	0.527205	0.598051	0.999973	9787.69	12038.2	10717.3	12938.5	http://ghost.zool.kyoto-u.ac.jp/jbrowse/?data=data%2Fht&loc=Chr7%3A3067244..3078771&tracks=DNA%2Cky21gene%2CKH2013&highlight=	ORF:[35..2023/2435];Human Homolog:[PALLD (HGNC:17068, palladin, cytoskeletal associated protein)]
KY21.Chr1.1	123.236	0.0327145	0.0437258	0.748175	0.454355	0.999973	103.283	118.372	147.99	123.3	http://ghost.zool.kyoto-u.ac.jp/jbrowse/?data=data%2Fht&loc=Chr1%3A3119..4757&tracks=DNA%2Cky21gene%2CKH2013&highlight=	ORF:[23..688/1042]; Fgf11/12/13/14 (fibroblast growth factorf 11/12/13/14);Human Homolog:[FGF13 (HGNC:3670, fibroblast growth factor 13)]
KY21.Chr5.374	235.628	0.0327064	0.0531476	0.615389	0.538298	0.999973	223.43	218.376	238.025	262.683	http://ghost.zool.kyoto-u.ac.jp/jbrowse/?data=data%2Fht&loc=Chr5%3A2639179..2642887&tracks=DNA%2Cky21gene%2CKH2013&highlight=	ORF:[22..1350/1490];Human Homolog:[AMDHD1 (HGNC:28577, amidohydrolase domain containing 1)]
KY21.Chr1.97	2798.14	0.032698	0.0565698	0.578012	0.563256	0.999973	2251.16	3048.07	2556.18	3337.14	http://ghost.zool.kyoto-u.ac.jp/jbrowse/?data=data%2Fht&loc=Chr1%3A732369..742417&tracks=DNA%2Cky21gene%2CKH2013&highlight=	ORF:[1..1968/2308];Human Homolog:[HAL (HGNC:4806, histidine ammonia-lyase)]
KY21.Chr12.654	154.762	0.0325529	0.0484264	0.672214	0.501448	0.999973	144.386	140.822	167.653	166.187	http://ghost.zool.kyoto-u.ac.jp/jbrowse/?data=data%2Fht&loc=Chr12%3A4789039..4796681&tracks=DNA%2Cky21gene%2CKH2013&highlight=	ORF:[101..2002/2435];Human Homolog:[KLHL14 (HGNC:29266, kelch like family member 14)]
KY21.Chr4.307	17625.7	0.0324792	0.0640495	0.507096	0.612088	0.999973	15611.6	18373.1	16790.1	19728	http://ghost.zool.kyoto-u.ac.jp/jbrowse/?data=data%2Fht&loc=Chr4%3A2097103..2114745&tracks=DNA%2Cky21gene%2CKH2013&highlight=	ORF:[97..3345/3756];Human Homolog:[ITGA6 (HGNC:6142, integrin subunit alpha 6)]
KY21.Chr6.593	1986.65	0.0324655	0.0639862	0.507383	0.611886	0.999973	2028.78	1801.09	2193.97	1922.76	http://ghost.zool.kyoto-u.ac.jp/jbrowse/?data=data%2Fht&loc=Chr6%3A4019954..4023716&tracks=DNA%2Cky21gene%2CKH2013&highlight=	ORF:[51..893/1303];Human Homolog:[TNR (HGNC:11953, tenascin R)]
KY21.Chr1.764	249.016	0.0324463	0.0532021	0.609869	0.541949	0.999973	219.214	247.969	254.584	274.298	http://ghost.zool.kyoto-u.ac.jp/jbrowse/?data=data%2Fht&loc=Chr1%3A5475005..5475834&tracks=DNA%2Cky21gene%2CKH2013&highlight=	ORF:[3..398/829];Human Homolog:[TMEM254 (HGNC:25804, transmembrane protein 254)]
KY21.Chr11.405	16.0632	0.0324435	0.0201519	1.60995	0.107409	0.999973	8.4313	7.14313	22.7676	25.9109	http://ghost.zool.kyoto-u.ac.jp/jbrowse/?data=data%2Fht&loc=Chr11%3A2416386..2418647&tracks=DNA%2Cky21gene%2CKH2013&highlight=	ORF:[1..465/468];Human Homolog:[HSD17B14 (HGNC:23238, hydroxysteroid 17-beta dehydrogenase 14)]
KY21.Chr5.483	1400.15	0.0324239	0.0652169	0.497171	0.619069	0.999973	1389.06	1317.4	1498.52	1395.61	http://ghost.zool.kyoto-u.ac.jp/jbrowse/?data=data%2Fht&loc=Chr5%3A3285290..3287129&tracks=DNA%2Cky21gene%2CKH2013&highlight=	ORF:[9..1175/1839];Human Homolog:[IL4I1 (HGNC:19094, interleukin 4 induced 1)]
KY21.Chr11.1031	92.1626	0.032417	0.0405165	0.800095	0.423656	0.999973	73.7739	88.7789	102.454	103.643	http://ghost.zool.kyoto-u.ac.jp/jbrowse/?data=data%2Fht&loc=Chr11%3A7122385..7124020&tracks=DNA%2Cky21gene%2CKH2013&highlight=	ORF:[2..862/1085]; Prop (PROP paired-like homeobox);Human Homolog:[ALX3 (HGNC:449, ALX homeobox 3)]
KY21.Chr3.1687	1422.55	0.0324074	0.0654391	0.49523	0.620438	0.999973	1415.4	1335.76	1506.8	1432.25	http://ghost.zool.kyoto-u.ac.jp/jbrowse/?data=data%2Fht&loc=Chr3%3A11130512..11134891&tracks=DNA%2Cky21gene%2CKH2013&highlight=	ORF:[2..1807/1870];Human Homolog:[TCF25 (HGNC:29181, transcription factor 25)]
KY21.Chr13.357	2947.11	0.0323886	0.0661243	0.489815	0.624265	0.999973	2768.63	2939.91	2888.38	3191.5	http://ghost.zool.kyoto-u.ac.jp/jbrowse/?data=data%2Fht&loc=Chr13%3A3179651..3191436&tracks=DNA%2Cky21gene%2CKH2013&highlight=	ORF:[16..3660/3905];Human Homolog:[THBS1 (HGNC:11785, thrombospondin 1)]
KY21.Chr14.626	617.219	0.0323793	0.0571377	0.56669	0.570925	0.999973	506.932	664.311	636.459	661.174	http://ghost.zool.kyoto-u.ac.jp/jbrowse/?data=data%2Fht&loc=Chr14%3A4596447..4599174&tracks=DNA%2Cky21gene%2CKH2013&highlight=	ORF:[5..727/1813];Human Homolog:[TMEM272 (HGNC:26737, transmembrane protein 272)]
KY21.Chr11.481	20614.9	0.0323671	0.0663701	0.487676	0.62578	0.999973	18895.6	21056.9	20118.3	22388.8	http://ghost.zool.kyoto-u.ac.jp/jbrowse/?data=data%2Fht&loc=Chr11%3A3113406..3176430&tracks=DNA%2Cky21gene%2CKH2013&highlight=	ORF:[133..14847/15133];Human Homolog:[RYR3 (HGNC:10485, ryanodine receptor 3)]
KY21.Chr11.8	2456.02	0.0323635	0.0670215	0.482883	0.629179	0.999973	2357.6	2409.27	2551.01	2506.21	http://ghost.zool.kyoto-u.ac.jp/jbrowse/?data=data%2Fht&loc=Chr11%3A38298..42507&tracks=DNA%2Cky21gene%2CKH2013&highlight=	ORF:[35..1579/1767];Human Homolog:[SNX8 (HGNC:14972, sorting nexin 8)]
KY21.Chr10.556	453.301	0.0323369	0.0548493	0.589558	0.555487	0.999973	380.463	474.508	434.655	523.578	http://ghost.zool.kyoto-u.ac.jp/jbrowse/?data=data%2Fht&loc=Chr10%3A4088788..4097307&tracks=DNA%2Cky21gene%2CKH2013&highlight=	ORF:[47..1798/1949];Human Homolog:[SLC22A5 (HGNC:10969, solute carrier family 22 member 5)]
KY21.Chr8.1215	1836.06	0.0323318	0.0649823	0.497548	0.618802	0.999973	1717.88	1829.66	2009.76	1786.96	http://ghost.zool.kyoto-u.ac.jp/jbrowse/?data=data%2Fht&loc=Chr8%3A7251447..7255559&tracks=DNA%2Cky21gene%2CKH2013&highlight=	ORF:[2..1084/1617];Human Homolog:[SLC35B3 (HGNC:21601, solute carrier family 35 member B3)]
KY21.Chr2.113	5588.09	0.0323259	0.0648635	0.498369	0.618224	0.999973	4978.68	5816.55	5466.3	6090.84	http://ghost.zool.kyoto-u.ac.jp/jbrowse/?data=data%2Fht&loc=Chr2%3A585954..588420&tracks=DNA%2Cky21gene%2CKH2013&highlight=	ORF:[77..490/591];Human Homolog:[RPS26 (HGNC:10414, ribosomal protein S26)]
KY21.Chr9.110	195.017	0.0323196	0.0504579	0.640525	0.521831	0.999973	168.626	193.885	204.909	212.648	http://ghost.zool.kyoto-u.ac.jp/jbrowse/?data=data%2Fht&loc=Chr9%3A701964..716490&tracks=DNA%2Cky21gene%2CKH2013&highlight=	ORF:[191..2176/2549];Human Homolog:[SLC5A3 (HGNC:11038, solute carrier family 5 member 3)]
KY21.Chr1.2173	2185.21	0.032317	0.0642948	0.502638	0.615219	0.999973	1994	2222.53	2110.15	2414.18	http://ghost.zool.kyoto-u.ac.jp/jbrowse/?data=data%2Fht&loc=Chr1%3A15024164..15036737&tracks=DNA%2Cky21gene%2CKH2013&highlight=	ORF:[80..2602/2736];Human Homolog:[DGKB (HGNC:2850, diacylglycerol kinase beta)]
KY21.Chr7.499	357.199	0.0323073	0.0578718	0.558257	0.576669	0.999973	338.306	340.829	386.015	363.646	http://ghost.zool.kyoto-u.ac.jp/jbrowse/?data=data%2Fht&loc=Chr7%3A3665568..3667947&tracks=DNA%2Cky21gene%2CKH2013&highlight=	ORF:[72..692/1021];Human Homolog:[SLC31A1 (HGNC:11016, solute carrier family 31 member 1)]
KY21.Chr1.2187	481979	0.0322959	0.0664389	0.486099	0.626897	0.999973	487831	446468	528676	464940	http://ghost.zool.kyoto-u.ac.jp/jbrowse/?data=data%2Fht&loc=Chr1%3A15178174..15196219&tracks=DNA%2Cky21gene%2CKH2013&highlight=	ORF:[71..6211/6568];Human Homolog:[MATN2 (HGNC:6908, matrilin 2)]
KY21.Chr6.439	582.741	0.0322729	0.0582737	0.553815	0.579706	0.999973	609.162	500.019	643.703	578.08	http://ghost.zool.kyoto-u.ac.jp/jbrowse/?data=data%2Fht&loc=Chr6%3A3092838..3094314&tracks=DNA%2Cky21gene%2CKH2013&highlight=	ORF:[94..558/677];Human Homolog:[MIX23 (HGNC:31136, mitochondrial matrix import factor 23)]
KY21.Chr10.848	102.197	0.0322557	0.0380526	0.847662	0.396626	0.999973	102.23	74.4926	135.571	96.4956	http://ghost.zool.kyoto-u.ac.jp/jbrowse/?data=data%2Fht&loc=Chr10%3A5956082..5959946&tracks=DNA%2Cky21gene%2CKH2013&highlight=	ORF:[1..1152/1601];Human Homolog:[ADAMTS19 (HGNC:17111, ADAM metallopeptidase with thrombospondin type 1 motif 19)]
KY21.Chr1.1041	912.129	0.0322412	0.0642524	0.50179	0.615815	0.999973	891.61	868.4	926.229	962.276	http://ghost.zool.kyoto-u.ac.jp/jbrowse/?data=data%2Fht&loc=Chr1%3A7638621..7650692&tracks=DNA%2Cky21gene%2CKH2013&highlight=	ORF:[152..2968/3489];Human Homolog:[GPR155 (HGNC:22951, G protein-coupled receptor 155)]
KY21.Chr3.59	126.527	0.0322274	0.0432311	0.745468	0.455989	0.999973	120.146	107.147	157.304	121.513	http://ghost.zool.kyoto-u.ac.jp/jbrowse/?data=data%2Fht&loc=Chr3%3A333507..335766&tracks=DNA%2Cky21gene%2CKH2013&highlight=	ORF:[28..741/1232];Human Homolog:[DPP9 (HGNC:18648, dipeptidyl peptidase 9)]
KY21.Chr12.104	130.231	0.0322016	0.0403374	0.798307	0.424692	0.999973	101.176	128.576	116.943	174.228	http://ghost.zool.kyoto-u.ac.jp/jbrowse/?data=data%2Fht&loc=Chr12%3A595142..601152&tracks=DNA%2Cky21gene%2CKH2013&highlight=	ORF:[1..1641/2285];Human Homolog:[KLHL12 (HGNC:19360, kelch like family member 12)]
KY21.Chr2.910	2087.66	0.0321925	0.0594009	0.541953	0.587851	0.999973	1754.76	2230.7	1959.05	2406.14	http://ghost.zool.kyoto-u.ac.jp/jbrowse/?data=data%2Fht&loc=Chr2%3A5403089..5407325&tracks=DNA%2Cky21gene%2CKH2013&highlight=	ORF:[67..1515/1718];Human Homolog:[MIP (HGNC:7103, major intrinsic protein of lens fiber)]
KY21.Chr11.620	1076.54	0.032167	0.0649636	0.495154	0.620491	0.999973	1020.19	1060.24	1118.72	1107.02	http://ghost.zool.kyoto-u.ac.jp/jbrowse/?data=data%2Fht&loc=Chr11%3A4334731..4338197&tracks=DNA%2Cky21gene%2CKH2013&highlight=	ORF:[1..2991/3466];Human Homolog:[SORL1 (HGNC:11185, sortilin related receptor 1)]
KY21.Chr8.316	704361	0.0321582	0.0671409	0.478967	0.631962	0.999973	646314	721436	702897	746796	http://ghost.zool.kyoto-u.ac.jp/jbrowse/?data=data%2Fht&loc=Chr8%3A1995980..2009528&tracks=DNA%2Cky21gene%2CKH2013&highlight=	ORF:[22..4680/5054];Human Homolog:[SSPOP (HGNC:21998, SCO-spondin, pseudogene)]
KY21.Chr1.772	419.089	0.0320338	0.0575708	0.556425	0.57792	0.999973	401.541	394.913	476.051	403.852	http://ghost.zool.kyoto-u.ac.jp/jbrowse/?data=data%2Fht&loc=Chr1%3A5523103..5524168&tracks=DNA%2Cky21gene%2CKH2013&highlight=	ORF:[162..416/1065];Human Homolog:[OSGEPL1 (HGNC:23075, O-sialoglycoprotein endopeptidase like 1)]
KY21.Chr2.36	5145.39	0.0319394	0.0652233	0.489693	0.624351	0.999973	5371.79	4579.77	5507.7	5122.31	http://ghost.zool.kyoto-u.ac.jp/jbrowse/?data=data%2Fht&loc=Chr2%3A235766..241416&tracks=DNA%2Cky21gene%2CKH2013&highlight=	ORF:[1..1629/2122];Human Homolog:[PKM (HGNC:9021, pyruvate kinase M1/2)]
KY21.Chr9.727	10918.2	0.0319288	0.0651869	0.489803	0.624273	0.999973	9784.53	11331	10603.5	11953.8	http://ghost.zool.kyoto-u.ac.jp/jbrowse/?data=data%2Fht&loc=Chr9%3A5375476..5379388&tracks=DNA%2Cky21gene%2CKH2013&highlight=	ORF:[67..642/1431];Human Homolog:[AQP9 (HGNC:643, aquaporin 9)]
KY21.Chr7.111	1504.09	0.0318754	0.0623429	0.511291	0.609147	0.999973	1596.68	1294.95	1590.63	1534.1	http://ghost.zool.kyoto-u.ac.jp/jbrowse/?data=data%2Fht&loc=Chr7%3A691951..698029&tracks=DNA%2Cky21gene%2CKH2013&highlight=	ORF:[44..1291/1949];Human Homolog:[MELTF (HGNC:7037, melanotransferrin)]
KY21.Chr1.1501	4442.61	0.0318543	0.0584993	0.544523	0.586081	0.999973	3773.01	4694.06	3979.16	5324.23	http://ghost.zool.kyoto-u.ac.jp/jbrowse/?data=data%2Fht&loc=Chr1%3A10433272..10437818&tracks=DNA%2Cky21gene%2CKH2013&highlight=	ORF:[86..1750/1967];Human Homolog:[KDM8 (HGNC:25840, lysine demethylase 8)]
KY21.Chr2.1217	477.07	0.0318517	0.059416	0.536079	0.591904	0.999973	482.692	428.588	489.504	507.495	http://ghost.zool.kyoto-u.ac.jp/jbrowse/?data=data%2Fht&loc=Chr2%3A7414762..7417217&tracks=DNA%2Cky21gene%2CKH2013&highlight=	ORF:[37..810/1635];Human Homolog:[DHRS2 (HGNC:18349, dehydrogenase/reductase 2)]
KY21.Chr11.566	306.1	0.031833	0.0562092	0.566331	0.571169	0.999973	301.419	278.582	321.852	322.546	http://ghost.zool.kyoto-u.ac.jp/jbrowse/?data=data%2Fht&loc=Chr11%3A3973125..3980734&tracks=DNA%2Cky21gene%2CKH2013&highlight=	ORF:[1..1965/2106];Human Homolog:[HMCN1 (HGNC:19194, hemicentin 1)]
KY21.Chr2.1014	27974.3	0.0317834	0.067954	0.46772	0.639985	0.999973	27658.9	26790.8	29551.4	27896.2	http://ghost.zool.kyoto-u.ac.jp/jbrowse/?data=data%2Fht&loc=Chr2%3A5977137..5991974&tracks=DNA%2Cky21gene%2CKH2013&highlight=	ORF:[11..1864/2368];Human Homolog:[PAPSS1 (HGNC:8603, 3'-phosphoadenosine 5'-phosphosulfate synthase 1)]
KY21.Chr3.608	417.501	0.0317703	0.0570067	0.557307	0.577318	0.999973	409.972	382.668	477.085	400.278	http://ghost.zool.kyoto-u.ac.jp/jbrowse/?data=data%2Fht&loc=Chr3%3A4207515..4209089&tracks=DNA%2Cky21gene%2CKH2013&highlight=	ORF:[1250..1480/1574];Human Homolog:[FAM13B (HGNC:1335, family with sequence similarity 13 member B)]
KY21.Chr4.444	7177.4	0.031695	0.0630886	0.502389	0.615394	0.999973	6257.08	7566.61	6849.95	8035.94	http://ghost.zool.kyoto-u.ac.jp/jbrowse/?data=data%2Fht&loc=Chr4%3A2979921..2994859&tracks=DNA%2Cky21gene%2CKH2013&highlight=	ORF:[43..2850/3254];Human Homolog:[SARDH (HGNC:10536, sarcosine dehydrogenase)]
KY21.Chr7.214	1898.85	0.031666	0.0599006	0.528642	0.597054	0.999973	1649.37	1982.73	1751.04	2212.25	http://ghost.zool.kyoto-u.ac.jp/jbrowse/?data=data%2Fht&loc=Chr7%3A1628016..1634274&tracks=DNA%2Cky21gene%2CKH2013&highlight=	ORF:[1..1590/1674];Human Homolog:[P4HA1 (HGNC:8546, prolyl 4-hydroxylase subunit alpha 1)]
KY21.Chr10.771	4726.87	0.0316491	0.059735	0.529826	0.596233	0.999973	3979.57	5058.35	4369.32	5500.25	http://ghost.zool.kyoto-u.ac.jp/jbrowse/?data=data%2Fht&loc=Chr10%3A5544363..5547809&tracks=DNA%2Cky21gene%2CKH2013&highlight=	ORF:[1..987/1098];Human Homolog:[NOTCH1 (HGNC:7881, notch receptor 1)]
KY21.Chr10.1155	746.261	0.0316299	0.0402202	0.786419	0.431622	0.999973	436.32	881.666	619.901	1047.16	http://ghost.zool.kyoto-u.ac.jp/jbrowse/?data=data%2Fht&loc=Chr10%3A8182313..8187069&tracks=DNA%2Cky21gene%2CKH2013&highlight=	ORF:[1..1623/2369];Human Homolog:[OTUD4 (HGNC:24949, OTU deubiquitinase 4)]
KY21.Chr6.695	2206.14	0.0316148	0.0583301	0.541998	0.58782	0.999973	2340.74	1863.34	2611.03	2009.43	http://ghost.zool.kyoto-u.ac.jp/jbrowse/?data=data%2Fht&loc=Chr6%3A4790131..4798807&tracks=DNA%2Cky21gene%2CKH2013&highlight=	ORF:[1..3516/3869];Human Homolog:[PTPRE (HGNC:9669, protein tyrosine phosphatase receptor type E)]
KY21.Chr8.1154	266.194	0.0315854	0.0545192	0.579345	0.562356	0.999973	263.478	238.785	278.386	284.126	http://ghost.zool.kyoto-u.ac.jp/jbrowse/?data=data%2Fht&loc=Chr8%3A6855462..6858035&tracks=DNA%2Cky21gene%2CKH2013&highlight=	ORF:[103..1119/1248];Human Homolog:[DDX60L (HGNC:26429, DExD/H-box 60 like)]
KY21.Chr9.569	329.424	0.0315495	0.050382	0.626205	0.53118	0.999973	260.316	353.075	315.642	388.663	http://ghost.zool.kyoto-u.ac.jp/jbrowse/?data=data%2Fht&loc=Chr9%3A4063191..4064510&tracks=DNA%2Cky21gene%2CKH2013&highlight=	ORF:[207..440/920];Human Homolog:[TLCD4 (HGNC:26477, TLC domain containing 4)]
KY21.Chr11.154	2136.92	0.0315385	0.0632414	0.4987	0.617991	0.999973	1909.69	2208.25	2052.19	2377.54	http://ghost.zool.kyoto-u.ac.jp/jbrowse/?data=data%2Fht&loc=Chr11%3A804367..821406&tracks=DNA%2Cky21gene%2CKH2013&highlight=	ORF:[33..644/2778];Human Homolog:[TMEM134 (HGNC:26142, transmembrane protein 134)]
KY21.Chr6.277	12206.8	0.0315177	0.0664943	0.473991	0.635506	0.999973	11185.2	12498.4	12014.1	13129.7	http://ghost.zool.kyoto-u.ac.jp/jbrowse/?data=data%2Fht&loc=Chr6%3A2035142..2041022&tracks=DNA%2Cky21gene%2CKH2013&highlight=	ORF:[3..1769/2426];Human Homolog:[SYNPO2L (HGNC:23532, synaptopodin 2 like)]
KY21.Chr2.1191	917.194	0.0314824	0.0572443	0.549966	0.582343	0.999973	945.36	797.989	1091.81	833.615	http://ghost.zool.kyoto-u.ac.jp/jbrowse/?data=data%2Fht&loc=Chr2%3A7222384..7226789&tracks=DNA%2Cky21gene%2CKH2013&highlight=	ORF:[49..1200/1861];Human Homolog:[KYNU (HGNC:6469, kynureninase)]
KY21.Chr3.351	6285.26	0.0313996	0.0658624	0.476745	0.633544	0.999973	5673.21	6506.37	6236.26	6725.21	http://ghost.zool.kyoto-u.ac.jp/jbrowse/?data=data%2Fht&loc=Chr3%3A2172197..2182373&tracks=DNA%2Cky21gene%2CKH2013&highlight=	ORF:[2..1453/1725];Human Homolog:[MTHFD1 (HGNC:7432, methylenetetrahydrofolate dehydrogenase, cyclohydrolase and formyltetrahydrofolate synthetase 1)]
KY21.Chr11.867	61.2508	0.0313828	0.0354097	0.886276	0.375469	0.999973	52.6956	51.0223	66.2331	75.0521	http://ghost.zool.kyoto-u.ac.jp/jbrowse/?data=data%2Fht&loc=Chr11%3A6137128..6142558&tracks=DNA%2Cky21gene%2CKH2013&highlight=	ORF:[29..1483/1657];Human Homolog:[TECTA (HGNC:11720, tectorin alpha)]
KY21.Chr14.18	1289.89	0.031364	0.0622855	0.503552	0.614576	0.999973	1362.71	1118.41	1365.02	1313.41	http://ghost.zool.kyoto-u.ac.jp/jbrowse/?data=data%2Fht&loc=Chr14%3A93098..95581&tracks=DNA%2Cky21gene%2CKH2013&highlight=	ORF:[3..1427/1553];Human Homolog:[FUT8 (HGNC:4019, fucosyltransferase 8)]
KY21.Chr4.504	6039.93	0.0313524	0.0580287	0.540292	0.588996	0.999973	6590.12	4916.51	7098.33	5554.75	http://ghost.zool.kyoto-u.ac.jp/jbrowse/?data=data%2Fht&loc=Chr4%3A3330586..3333474&tracks=DNA%2Cky21gene%2CKH2013&highlight=	ORF:[94..1587/1648];Human Homolog:[AKR1B15 (HGNC:37281, aldo-keto reductase family 1 member B15)]
KY21.Chr7.137	9315.47	0.0313445	0.066215	0.473374	0.635947	0.999973	8485.05	9580.97	9176.39	10019.5	http://ghost.zool.kyoto-u.ac.jp/jbrowse/?data=data%2Fht&loc=Chr7%3A866223..871125&tracks=DNA%2Cky21gene%2CKH2013&highlight=	ORF:[22..1920/2602];Human Homolog:[ADRA1B (HGNC:278, adrenoceptor alpha 1B)]
KY21.Chr3.60	217.954	0.0313105	0.0513947	0.609217	0.542381	0.999973	205.513	202.048	213.188	251.067	http://ghost.zool.kyoto-u.ac.jp/jbrowse/?data=data%2Fht&loc=Chr3%3A337307..340340&tracks=DNA%2Cky21gene%2CKH2013&highlight=	ORF:[3..713/1411];Human Homolog:[DNAH14 (HGNC:2945, dynein axonemal heavy chain 14)]
KY21.Chr6.216	2642.41	0.0312902	0.0651399	0.480354	0.630976	0.999973	2374.47	2738.88	2653.46	2802.84	http://ghost.zool.kyoto-u.ac.jp/jbrowse/?data=data%2Fht&loc=Chr6%3A1504961..1517039&tracks=DNA%2Cky21gene%2CKH2013&highlight=	ORF:[417..3059/3572];Human Homolog:[GUCY1B1 (HGNC:4687, guanylate cyclase 1 soluble subunit beta 1)]
KY21.Chr1.994	2857.86	0.0312887	0.0635596	0.492273	0.622526	0.999973	3012.08	2500.09	3105.71	2813.56	http://ghost.zool.kyoto-u.ac.jp/jbrowse/?data=data%2Fht&loc=Chr1%3A7352673..7355687&tracks=DNA%2Cky21gene%2CKH2013&highlight=	ORF:[1..1509/3014];Human Homolog:[SLC7A6 (HGNC:11064, solute carrier family 7 member 6)]
KY21.Chr4.661	5748.73	0.0312789	0.0675446	0.463085	0.643303	0.999973	5450.84	5731.85	6018.93	5793.31	http://ghost.zool.kyoto-u.ac.jp/jbrowse/?data=data%2Fht&loc=Chr4%3A4111095..4144134&tracks=DNA%2Cky21gene%2CKH2013&highlight=	ORF:[3..6038/6611];Human Homolog:[OTOF (HGNC:8515, otoferlin)]
KY21.Chr2.84	10059	0.031209	0.0657283	0.474817	0.634917	0.999973	9063.65	10426.9	9877.01	10868.3	http://ghost.zool.kyoto-u.ac.jp/jbrowse/?data=data%2Fht&loc=Chr2%3A465770..469615&tracks=DNA%2Cky21gene%2CKH2013&highlight=	ORF:[9..1325/1723];Human Homolog:[ODC1 (HGNC:8109, ornithine decarboxylase 1)]
KY21.Chr12.507	394.497	0.0311893	0.058763	0.530765	0.595582	0.999973	386.786	366.34	406.713	418.148	http://ghost.zool.kyoto-u.ac.jp/jbrowse/?data=data%2Fht&loc=Chr12%3A3606804..3611333&tracks=DNA%2Cky21gene%2CKH2013&highlight=	ORF:[35..1891/2196];Human Homolog:[LRRN2 (HGNC:16914, leucine rich repeat neuronal 2)]
KY21.Chr13.475	55653.3	0.0311541	0.0648074	0.480718	0.630717	0.999973	49714.1	57922.6	53324.9	61651.8	http://ghost.zool.kyoto-u.ac.jp/jbrowse/?data=data%2Fht&loc=Chr13%3A4233870..4268781&tracks=DNA%2Cky21gene%2CKH2013&highlight=	ORF:[59..16909/17276];Human Homolog:[ITGB4 (HGNC:6158, integrin subunit beta 4)]
KY21.Chr1.1718	1163.07	0.0311318	0.0441309	0.705442	0.480535	0.999973	1365.87	742.885	1548.2	995.334	http://ghost.zool.kyoto-u.ac.jp/jbrowse/?data=data%2Fht&loc=Chr1%3A11769614..11770338&tracks=DNA%2Cky21gene%2CKH2013&highlight=	ORF:[21..278/343];Human Homolog:[SLC22A8 (HGNC:10972, solute carrier family 22 member 8)]
KY21.Chr8.975	126.936	0.0309017	0.0446549	0.692011	0.48893	0.999973	105.391	125.515	142.815	134.022	http://ghost.zool.kyoto-u.ac.jp/jbrowse/?data=data%2Fht&loc=Chr8%3A5797229..5799282&tracks=DNA%2Cky21gene%2CKH2013&highlight=	ORF:[1..555/1451];Human Homolog:[HDDC3 (HGNC:30522, HD domain containing 3)]
KY21.Chr2.1137	523.417	0.0308563	0.060724	0.508141	0.611355	0.999973	481.638	522.469	539.179	550.382	http://ghost.zool.kyoto-u.ac.jp/jbrowse/?data=data%2Fht&loc=Chr2%3A6841342..6861131&tracks=DNA%2Cky21gene%2CKH2013&highlight=	ORF:[3..8093/8751];Human Homolog:[HMCN1 (HGNC:19194, hemicentin 1)]
KY21.Chr4.1176	367.561	0.0308401	0.0499064	0.617959	0.536603	0.999973	400.487	283.684	436.725	349.35	http://ghost.zool.kyoto-u.ac.jp/jbrowse/?data=data%2Fht&loc=Chr4%3A7549581..7557629&tracks=DNA%2Cky21gene%2CKH2013&highlight=	ORF:[48..2288/2513];Human Homolog:[TTC24 (HGNC:32348, tetratricopeptide repeat domain 24)]
KY21.Chr4.543	2309.86	0.0308279	0.0645878	0.477303	0.633146	0.999973	2075.15	2391.93	2284.01	2488.34	http://ghost.zool.kyoto-u.ac.jp/jbrowse/?data=data%2Fht&loc=Chr4%3A3548192..3559400&tracks=DNA%2Cky21gene%2CKH2013&highlight=	ORF:[95..1759/3218];Human Homolog:[CRTC1 (HGNC:16062, CREB regulated transcription coactivator 1)]
KY21.Chr5.419	385.274	0.0307917	0.0580249	0.530664	0.595651	0.999973	348.845	385.729	409.817	396.704	http://ghost.zool.kyoto-u.ac.jp/jbrowse/?data=data%2Fht&loc=Chr5%3A2954671..2973496&tracks=DNA%2Cky21gene%2CKH2013&highlight=	ORF:[50..4876/5226];Human Homolog:[MYO15A (HGNC:7594, myosin XVA)]
KY21.Chr9.905	4737.32	0.0307861	0.0667966	0.460894	0.644875	0.999973	4419.06	4784.87	4702.55	5042.79	http://ghost.zool.kyoto-u.ac.jp/jbrowse/?data=data%2Fht&loc=Chr9%3A6537827..6539254&tracks=DNA%2Cky21gene%2CKH2013&highlight=	ORF:[92..481/594];Human Homolog:[SNU13 (HGNC:7819, small nuclear ribonucleoprotein 13)]
KY21.Chr11.1210	2130.01	0.03075	0.0650145	0.472971	0.636234	0.999973	2199.52	1923.54	2257.1	2139.88	http://ghost.zool.kyoto-u.ac.jp/jbrowse/?data=data%2Fht&loc=Chr11%3A8155447..8159304&tracks=DNA%2Cky21gene%2CKH2013&highlight=	ORF:[27..1139/1224];Human Homolog:[B4GALT4 (HGNC:927, beta-1,4-galactosyltransferase 4)]
KY21.Chr8.439	539.761	0.0307367	0.0595433	0.516208	0.605709	0.999973	552.25	480.63	584.714	541.448	http://ghost.zool.kyoto-u.ac.jp/jbrowse/?data=data%2Fht&loc=Chr8%3A2582097..2583285&tracks=DNA%2Cky21gene%2CKH2013&highlight=	ORF:[1..1185/1188];Human Homolog:[CYP2C9 (HGNC:2623, cytochrome P450 family 2 subfamily C member 9)]
KY21.Chr2.183	8502.11	0.0307135	0.0667696	0.459992	0.645522	0.999973	7856.92	8661.55	8409.54	9080.42	http://ghost.zool.kyoto-u.ac.jp/jbrowse/?data=data%2Fht&loc=Chr2%3A1055910..1060633&tracks=DNA%2Cky21gene%2CKH2013&highlight=	ORF:[7..1203/1486];Human Homolog:[GP2 (HGNC:4441, glycoprotein 2)]
KY21.Chr8.1222	7781.76	0.0306842	0.0626812	0.489528	0.624468	0.999973	6654.41	8339.09	7539.19	8594.36	http://ghost.zool.kyoto-u.ac.jp/jbrowse/?data=data%2Fht&loc=Chr8%3A7294888..7305714&tracks=DNA%2Cky21gene%2CKH2013&highlight=	ORF:[36..1673/1886];Human Homolog:[LURAP1 (HGNC:32327, leucine rich adaptor protein 1)]
KY21.Chr7.778	84.4879	0.0306759	0.0360333	0.851319	0.394592	0.999973	82.2052	62.2473	114.873	78.6261	http://ghost.zool.kyoto-u.ac.jp/jbrowse/?data=data%2Fht&loc=Chr7%3A5837707..5840747&tracks=DNA%2Cky21gene%2CKH2013&highlight=	ORF:[67..834/1007];Human Homolog:[DHRS4 (HGNC:16985, dehydrogenase/reductase 4)]
KY21.Chr11.1033	1354.03	0.030668	0.0655697	0.467717	0.639987	0.999973	1308.96	1315.36	1357.78	1434.03	http://ghost.zool.kyoto-u.ac.jp/jbrowse/?data=data%2Fht&loc=Chr11%3A7124344..7125550&tracks=DNA%2Cky21gene%2CKH2013&highlight=	ORF:[590..763/1175];Human Homolog:[OS9 (HGNC:16994, OS9 endoplasmic reticulum lectin)]
KY21.Chr2.368	79.5608	0.0306469	0.0392141	0.781527	0.434493	0.999973	71.6661	68.3699	87.9659	90.2413	http://ghost.zool.kyoto-u.ac.jp/jbrowse/?data=data%2Fht&loc=Chr2%3A2077919..2083360&tracks=DNA%2Cky21gene%2CKH2013&highlight=	ORF:[62..694/1507];Human Homolog:[KCTD8 (HGNC:22394, potassium channel tetramerization domain containing 8)]
KY21.Chr6.322	290.675	0.030576	0.0520477	0.587461	0.556894	0.999973	302.473	242.866	333.235	284.126	http://ghost.zool.kyoto-u.ac.jp/jbrowse/?data=data%2Fht&loc=Chr6%3A2307298..2310880&tracks=DNA%2Cky21gene%2CKH2013&highlight=	ORF:[6..1043/1580];Human Homolog:[SULT1C4 (HGNC:11457, sulfotransferase family 1C member 4)]
KY21.Chr1.1510	587.43	0.0305407	0.0596769	0.511767	0.608814	0.999973	581.76	542.878	661.296	563.785	http://ghost.zool.kyoto-u.ac.jp/jbrowse/?data=data%2Fht&loc=Chr1%3A10497624..10502934&tracks=DNA%2Cky21gene%2CKH2013&highlight=	ORF:[38..289/799];Human Homolog:[SYNJ2BP (HGNC:18955, synaptojanin 2 binding protein)]
KY21.Chr3.1467	3643.7	0.0305205	0.0671756	0.454339	0.649585	0.999973	3588.57	3498.09	3857.04	3631.09	http://ghost.zool.kyoto-u.ac.jp/jbrowse/?data=data%2Fht&loc=Chr3%3A9549801..9572282&tracks=DNA%2Cky21gene%2CKH2013&highlight=	ORF:[71..2065/2651];Human Homolog:[PRKCA (HGNC:9393, protein kinase C alpha)]
KY21.Chr2.278	743.523	0.030515	0.0530585	0.57512	0.56521	0.999973	820.998	578.593	877.589	696.913	http://ghost.zool.kyoto-u.ac.jp/jbrowse/?data=data%2Fht&loc=Chr2%3A1599872..1604162&tracks=DNA%2Cky21gene%2CKH2013&highlight=	ORF:[65..994/1784];Human Homolog:[ELOVL6 (HGNC:15829, ELOVL fatty acid elongase 6)]
KY21.Chr4.806	3581.13	0.0305126	0.063073	0.483766	0.628552	0.999973	3736.12	3170.53	4016.42	3401.47	http://ghost.zool.kyoto-u.ac.jp/jbrowse/?data=data%2Fht&loc=Chr4%3A5036532..5040402&tracks=DNA%2Cky21gene%2CKH2013&highlight=	ORF:[7..915/1296];Human Homolog:[LGALS8 (HGNC:6569, galectin 8)]
KY21.Chr8.390	755.759	0.0304934	0.0622971	0.489483	0.6245	0.999973	739.847	715.333	828.949	738.906	http://ghost.zool.kyoto-u.ac.jp/jbrowse/?data=data%2Fht&loc=Chr8%3A2333164..2340888&tracks=DNA%2Cky21gene%2CKH2013&highlight=	ORF:[1..2358/2667];Human Homolog:[DHX32 (HGNC:16717, DEAH-box helicase 32 (putative))]
KY21.Chr2.1458	466.113	0.0304369	0.0549184	0.55422	0.579428	0.999973	500.609	381.647	518.481	463.715	http://ghost.zool.kyoto-u.ac.jp/jbrowse/?data=data%2Fht&loc=Chr2%3A9233493..9238228&tracks=DNA%2Cky21gene%2CKH2013&highlight=	ORF:[15..1472/2154];Human Homolog:[GMCL1 (HGNC:23843, germ cell-less 1, spermatogenesis associated)]
KY21.Chr1.1777	1194.49	0.0304208	0.0652011	0.466569	0.640808	0.999973	1170.9	1142.9	1261.53	1202.62	http://ghost.zool.kyoto-u.ac.jp/jbrowse/?data=data%2Fht&loc=Chr1%3A12106649..12114752&tracks=DNA%2Cky21gene%2CKH2013&highlight=	ORF:[135..1673/2207];Human Homolog:[UNC93A (HGNC:12570, unc-93 homolog A)]
KY21.Chr6.484	1634.14	0.0304021	0.0652261	0.466103	0.641142	0.999973	1578.76	1586.79	1777.95	1593.07	http://ghost.zool.kyoto-u.ac.jp/jbrowse/?data=data%2Fht&loc=Chr6%3A3385741..3388976&tracks=DNA%2Cky21gene%2CKH2013&highlight=	ORF:[52..531/1478];Human Homolog:[PLCB4 (HGNC:9059, phospholipase C beta 4)]
KY21.Chr1.2032	108.651	0.0303476	0.0408172	0.743499	0.45718	0.999973	93.7982	100.004	101.419	139.383	http://ghost.zool.kyoto-u.ac.jp/jbrowse/?data=data%2Fht&loc=Chr1%3A13784371..13787149&tracks=DNA%2Cky21gene%2CKH2013&highlight=	ORF:[26..742/932];Human Homolog:[PKD1L2 (HGNC:21715, polycystin 1 like 2 (gene/pseudogene))]
KY21.Chr4.647	1571.84	0.0302496	0.0633494	0.477504	0.633003	0.999973	1433.32	1601.08	1508.87	1744.07	http://ghost.zool.kyoto-u.ac.jp/jbrowse/?data=data%2Fht&loc=Chr4%3A4033458..4034250&tracks=DNA%2Cky21gene%2CKH2013&highlight=	ORF:[28..393/706];Human Homolog:[CAPN14 (HGNC:16664, calpain 14)]
KY21.Chr9.1092	1275.42	0.0302305	0.0610001	0.495581	0.62019	0.999973	1316.34	1133.72	1449.88	1201.73	http://ghost.zool.kyoto-u.ac.jp/jbrowse/?data=data%2Fht&loc=Chr9%3A7626900..7629717&tracks=DNA%2Cky21gene%2CKH2013&highlight=	ORF:[113..1435/1838];Human Homolog:[AADAT (HGNC:17929, aminoadipate aminotransferase)]
KY21.Chr5.251	146.497	0.0302106	0.0397065	0.760847	0.446748	0.999973	162.303	96.9424	181.106	145.637	http://ghost.zool.kyoto-u.ac.jp/jbrowse/?data=data%2Fht&loc=Chr5%3A1725473..1727417&tracks=DNA%2Cky21gene%2CKH2013&highlight=	ORF:[1..1158/1534];Human Homolog:[CDHR2 (HGNC:18231, cadherin related family member 2)]
KY21.Chr8.1066	1194.42	0.030194	0.0646369	0.467133	0.640405	0.999973	1199.35	1112.29	1268.78	1197.26	http://ghost.zool.kyoto-u.ac.jp/jbrowse/?data=data%2Fht&loc=Chr8%3A6299943..6301341&tracks=DNA%2Cky21gene%2CKH2013&highlight=	ORF:[6..716/1067];Human Homolog:[QDPR (HGNC:9752, quinoid dihydropteridine reductase)]
KY21.Chr10.508	1901.28	0.0301666	0.0606379	0.497487	0.618846	0.999973	2055.13	1594.96	2089.45	1865.58	http://ghost.zool.kyoto-u.ac.jp/jbrowse/?data=data%2Fht&loc=Chr10%3A3691320..3756939&tracks=DNA%2Cky21gene%2CKH2013&highlight=	ORF:[3..13571/13838];Human Homolog:[DNAH9 (HGNC:2953, dynein axonemal heavy chain 9)]
KY21.Chr10.153	373.9	0.0301547	0.0567326	0.531523	0.595056	0.999973	326.713	384.708	390.154	394.024	http://ghost.zool.kyoto-u.ac.jp/jbrowse/?data=data%2Fht&loc=Chr10%3A1116626..1132880&tracks=DNA%2Cky21gene%2CKH2013&highlight=	ORF:[1..3063/3355];Human Homolog:[ASTL (HGNC:31704, astacin like metalloendopeptidase)]
KY21.Chr2.1503	525.526	0.0301335	0.0557212	0.540791	0.588652	0.999973	557.52	439.813	598.168	506.602	http://ghost.zool.kyoto-u.ac.jp/jbrowse/?data=data%2Fht&loc=Chr2%3A9457312..9461560&tracks=DNA%2Cky21gene%2CKH2013&highlight=	ORF:[1..1671/1807];Human Homolog:[SLC5A6 (HGNC:11041, solute carrier family 5 member 6)]
KY21.Chr11.920	143.26	0.0301219	0.0460638	0.653916	0.513166	0.999973	124.362	138.781	142.815	167.08	http://ghost.zool.kyoto-u.ac.jp/jbrowse/?data=data%2Fht&loc=Chr11%3A6505702..6508213&tracks=DNA%2Cky21gene%2CKH2013&highlight=	ORF:[8..1492/1775];Human Homolog:[SLC17A5 (HGNC:10933, solute carrier family 17 member 5)]
KY21.Chr2.160	3762.54	0.0301216	0.0673376	0.447321	0.654643	0.999973	3586.47	3736.88	3799.09	3927.73	http://ghost.zool.kyoto-u.ac.jp/jbrowse/?data=data%2Fht&loc=Chr2%3A857099..873305&tracks=DNA%2Cky21gene%2CKH2013&highlight=	ORF:[122..2623/3096];Human Homolog:[GRAMD1B (HGNC:29214, GRAM domain containing 1B)]
KY21.Chr1.726	457.383	0.0301205	0.0517105	0.582484	0.560241	0.999973	474.261	383.688	565.051	406.532	http://ghost.zool.kyoto-u.ac.jp/jbrowse/?data=data%2Fht&loc=Chr1%3A5150355..5155231&tracks=DNA%2Cky21gene%2CKH2013&highlight=	ORF:[23..2035/2422];Human Homolog:[SLC6A14 (HGNC:11047, solute carrier family 6 member 14)]
KY21.Chr14.653	673.069	0.0300983	0.0621671	0.484152	0.628278	0.999973	627.078	669.413	674.75	721.037	http://ghost.zool.kyoto-u.ac.jp/jbrowse/?data=data%2Fht&loc=Chr14%3A4761221..4831335&tracks=DNA%2Cky21gene%2CKH2013&highlight=	ORF:[3..12767/13004];Human Homolog:[DNAH6 (HGNC:2951, dynein axonemal heavy chain 6)]
KY21.Chr3.707	644.291	0.0300928	0.0612461	0.491343	0.623184	0.999973	610.216	628.595	627.145	711.208	http://ghost.zool.kyoto-u.ac.jp/jbrowse/?data=data%2Fht&loc=Chr3%3A4922076..4923506&tracks=DNA%2Cky21gene%2CKH2013&highlight=	ORF:[90..1097/1402];Human Homolog:[PIDD1 (HGNC:16491, p53-induced death domain protein 1)]
KY21.Chr14.726	903.482	0.0300669	0.0605763	0.496348	0.619649	0.999973	956.953	777.58	970.729	908.667	http://ghost.zool.kyoto-u.ac.jp/jbrowse/?data=data%2Fht&loc=Chr14%3A5263846..5266423&tracks=DNA%2Cky21gene%2CKH2013&highlight=	ORF:[18..2186/2577];Human Homolog:[TCTN2 (HGNC:25774, tectonic family member 2)]
KY21.Chr1.1838	697.567	0.0300421	0.059965	0.500994	0.616375	0.999973	728.254	609.207	758.576	694.232	http://ghost.zool.kyoto-u.ac.jp/jbrowse/?data=data%2Fht&loc=Chr1%3A12586308..12613687&tracks=DNA%2Cky21gene%2CKH2013&highlight=	ORF:[87..5726/6034];Human Homolog:[C3 (HGNC:1318, complement C3)]
KY21.Chr12.842	316.002	0.0300405	0.0557014	0.539313	0.589671	0.999973	285.61	314.298	315.642	348.456	http://ghost.zool.kyoto-u.ac.jp/jbrowse/?data=data%2Fht&loc=Chr12%3A6107990..6118272&tracks=DNA%2Cky21gene%2CKH2013&highlight=	ORF:[1..3285/3458];Human Homolog:[MYH13 (HGNC:7571, myosin heavy chain 13)]
KY21.Chr8.1311	206.222	0.0300231	0.0502935	0.596958	0.550535	0.999973	173.896	211.232	223.537	216.222	http://ghost.zool.kyoto-u.ac.jp/jbrowse/?data=data%2Fht&loc=Chr8%3A7934070..7940600&tracks=DNA%2Cky21gene%2CKH2013&highlight=	ORF:[1..1089/1092];Human Homolog:[TNPO2 (HGNC:19998, transportin 2)]
KY21.Chr11.957	302.594	0.0300219	0.0463501	0.647721	0.517166	0.999973	329.875	226.539	378.771	275.191	http://ghost.zool.kyoto-u.ac.jp/jbrowse/?data=data%2Fht&loc=Chr11%3A6778923..6784457&tracks=DNA%2Cky21gene%2CKH2013&highlight=	ORF:[11..1810/2452];Human Homolog:[NXPE3 (HGNC:28238, neurexophilin and PC-esterase domain family member 3)]
KY21.Chr1.446	30.5602	0.0300179	0.0251892	1.1917	0.23338	0.999973	27.4017	15.3067	39.3259	40.2065	http://ghost.zool.kyoto-u.ac.jp/jbrowse/?data=data%2Fht&loc=Chr1%3A3257491..3258926&tracks=DNA%2Cky21gene%2CKH2013&highlight=	ORF:[1..1134/1137];Human Homolog:[SLC43A3 (HGNC:17466, solute carrier family 43 member 3)]
KY21.Chr8.759	473.084	0.0300064	0.0576903	0.520129	0.602974	0.999973	456.344	445.935	543.319	446.739	http://ghost.zool.kyoto-u.ac.jp/jbrowse/?data=data%2Fht&loc=Chr8%3A4661302..4663448&tracks=DNA%2Cky21gene%2CKH2013&highlight=	ORF:[980..1426/2146];Human Homolog:[CCZ1 (HGNC:21691, CCZ1 homolog, vacuolar protein trafficking and biogenesis associated)]
KY21.Chr13.267	180.118	0.0300031	0.0489142	0.613381	0.539624	0.999973	159.141	175.517	208.013	177.802	http://ghost.zool.kyoto-u.ac.jp/jbrowse/?data=data%2Fht&loc=Chr13%3A2458027..2462504&tracks=DNA%2Cky21gene%2CKH2013&highlight=	ORF:[1..1170/1412];Human Homolog:[MSH4 (HGNC:7327, mutS homolog 4)]
KY21.Chr8.832	2827.92	0.0299953	0.0665496	0.450721	0.652191	0.999973	2802.35	2692.96	3026.03	2790.33	http://ghost.zool.kyoto-u.ac.jp/jbrowse/?data=data%2Fht&loc=Chr8%3A5071652..5077450&tracks=DNA%2Cky21gene%2CKH2013&highlight=	ORF:[42..1646/2116];Human Homolog:[TECTA (HGNC:11720, tectorin alpha)]
KY21.Chr9.502	279.461	0.0299812	0.0549379	0.545729	0.585252	0.999973	250.831	278.582	298.049	290.38	http://ghost.zool.kyoto-u.ac.jp/jbrowse/?data=data%2Fht&loc=Chr9%3A3411182..3421054&tracks=DNA%2Cky21gene%2CKH2013&highlight=	ORF:[1..4029/4465];Human Homolog:[PARP14 (HGNC:29232, poly(ADP-ribose) polymerase family member 14)]
KY21.Chr1.573	277.225	0.0299618	0.0541476	0.553335	0.580034	0.999973	242.4	281.643	298.049	286.806	http://ghost.zool.kyoto-u.ac.jp/jbrowse/?data=data%2Fht&loc=Chr1%3A4094057..4094670&tracks=DNA%2Cky21gene%2CKH2013&highlight=	ORF:[1..462/601];Human Homolog:[KCNJ9 (HGNC:6270, potassium inwardly rectifying channel subfamily J member 9)]
KY21.Chr5.661	2792.48	0.0299372	0.064214	0.466211	0.641065	0.999973	2527.28	2874.6	2685.55	3082.5	http://ghost.zool.kyoto-u.ac.jp/jbrowse/?data=data%2Fht&loc=Chr5%3A4378325..4389113&tracks=DNA%2Cky21gene%2CKH2013&highlight=	ORF:[1..3318/3455];Human Homolog:[IL6ST (HGNC:6021, interleukin 6 cytokine family signal transducer)]
KY21.Chr7.385	58.2501	0.0299054	0.0280901	1.06463	0.287045	0.999973	28.4556	60.2064	55.8842	88.4543	http://ghost.zool.kyoto-u.ac.jp/jbrowse/?data=data%2Fht&loc=Chr7%3A2887275..2889012&tracks=DNA%2Cky21gene%2CKH2013&highlight=	ORF:[2..511/707];Human Homolog:[LIM2 (HGNC:6610, lens intrinsic membrane protein 2)]
KY21.Chr8.1264	1374.34	0.0299019	0.061728	0.484414	0.628092	0.999973	1207.78	1437.81	1325.7	1526.06	http://ghost.zool.kyoto-u.ac.jp/jbrowse/?data=data%2Fht&loc=Chr8%3A7603484..7610189&tracks=DNA%2Cky21gene%2CKH2013&highlight=	ORF:[34..1599/2537];Human Homolog:[GUCY1A2 (HGNC:4684, guanylate cyclase 1 soluble subunit alpha 2)]
KY21.Chr9.1142	102.313	0.0298836	0.0403774	0.740107	0.459235	0.999973	84.313	97.9629	98.3148	128.661	http://ghost.zool.kyoto-u.ac.jp/jbrowse/?data=data%2Fht&loc=Chr9%3A8144938..8146101&tracks=DNA%2Cky21gene%2CKH2013&highlight=	ORF:[29..205/1155];Human Homolog:[SRCAP (HGNC:16974, Snf2 related CREBBP activator protein)]
KY21.Chr1.2091	778.254	0.0298186	0.0633869	0.470423	0.638053	0.999973	744.062	759.212	782.379	827.361	http://ghost.zool.kyoto-u.ac.jp/jbrowse/?data=data%2Fht&loc=Chr1%3A14241194..14251574&tracks=DNA%2Cky21gene%2CKH2013&highlight=	ORF:[266..2512/2793]; Hox3 (homeobox A3/B3/D3);Human Homolog:[HOXD3 (HGNC:5137, homeobox D3)]
KY21.Chr11.633	242.702	0.0298183	0.0533483	0.558937	0.576205	0.999973	218.16	239.805	248.374	264.469	http://ghost.zool.kyoto-u.ac.jp/jbrowse/?data=data%2Fht&loc=Chr11%3A4397973..4403275&tracks=DNA%2Cky21gene%2CKH2013&highlight=	ORF:[1..1353/1889];Human Homolog:[TMPPE (HGNC:33865, transmembrane protein with metallophosphoesterase domain)]
KY21.Chr12.67	1423.91	0.0297094	0.0633453	0.469008	0.639064	0.999973	1382.73	1367.4	1599.94	1345.58	http://ghost.zool.kyoto-u.ac.jp/jbrowse/?data=data%2Fht&loc=Chr12%3A315384..334236&tracks=DNA%2Cky21gene%2CKH2013&highlight=	ORF:[1..6093/6096];Human Homolog:[THAP9 (HGNC:23192, THAP domain containing 9)]
KY21.Chr7.1184	141.192	0.0296974	0.0382296	0.776818	0.437266	0.999973	146.494	101.024	196.63	120.62	http://ghost.zool.kyoto-u.ac.jp/jbrowse/?data=data%2Fht&loc=Chr7%3A8819897..8822385&tracks=DNA%2Cky21gene%2CKH2013&highlight=	ORF:[9..1301/1590];Human Homolog:[TUBD1 (HGNC:16811, tubulin delta 1)]
KY21.Chr1.2043	6541.45	0.0296777	0.0562698	0.527418	0.597904	0.999973	7276.21	5166.52	7749.27	5973.79	http://ghost.zool.kyoto-u.ac.jp/jbrowse/?data=data%2Fht&loc=Chr1%3A13898990..13904844&tracks=DNA%2Cky21gene%2CKH2013&highlight=	ORF:[3..1961/2500];Human Homolog:[FOXRED2 (HGNC:26264, FAD dependent oxidoreductase domain containing 2)]
KY21.Chr2.852	195.825	0.0296734	0.0476614	0.622588	0.533556	0.999973	197.082	165.312	235.955	184.95	http://ghost.zool.kyoto-u.ac.jp/jbrowse/?data=data%2Fht&loc=Chr2%3A4954353..4960527&tracks=DNA%2Cky21gene%2CKH2013&highlight=	ORF:[56..1804/2688];Human Homolog:[FUT8 (HGNC:4019, fucosyltransferase 8)]
KY21.Chr8.851	312.632	0.0296342	0.0565574	0.523966	0.600302	0.999973	294.042	301.032	337.375	318.078	http://ghost.zool.kyoto-u.ac.jp/jbrowse/?data=data%2Fht&loc=Chr8%3A5146254..5147261&tracks=DNA%2Cky21gene%2CKH2013&highlight=	ORF:[21..1004/1007];Human Homolog:[CAMK2D (HGNC:1462, calcium/calmodulin dependent protein kinase II delta)]
KY21.Chr9.106	1155.44	0.0296315	0.065207	0.454422	0.649525	0.999973	1099.23	1140.86	1200.48	1181.18	http://ghost.zool.kyoto-u.ac.jp/jbrowse/?data=data%2Fht&loc=Chr9%3A681688..684871&tracks=DNA%2Cky21gene%2CKH2013&highlight=	ORF:[2..1603/2137];Human Homolog:[DHCR24 (HGNC:2859, 24-dehydrocholesterol reductase)]
KY21.Chr8.1196	370.135	0.0295844	0.0508716	0.581551	0.560869	0.999973	398.379	294.909	438.794	348.456	http://ghost.zool.kyoto-u.ac.jp/jbrowse/?data=data%2Fht&loc=Chr8%3A7117643..7122426&tracks=DNA%2Cky21gene%2CKH2013&highlight=	ORF:[2..1534/1959];Human Homolog:[EOGT (HGNC:28526, EGF domain specific O-linked N-acetylglucosamine transferase)]
KY21.Chr7.240	11047.2	0.0295576	0.0681211	0.433898	0.664363	0.999973	10712	10841.2	11334.1	11301.6	http://ghost.zool.kyoto-u.ac.jp/jbrowse/?data=data%2Fht&loc=Chr7%3A1831179..1844664&tracks=DNA%2Cky21gene%2CKH2013&highlight=	ORF:[112..2583/2804];Human Homolog:[FMNL3 (HGNC:23698, formin like 3)]
KY21.Chr1.834	263.187	0.029549	0.0545575	0.541612	0.588086	0.999973	240.292	258.173	283.561	270.724	http://ghost.zool.kyoto-u.ac.jp/jbrowse/?data=data%2Fht&loc=Chr1%3A6045048..6045352&tracks=DNA%2Cky21gene%2CKH2013&highlight=	ORF:[1..216/304];Human Homolog:[EYS (HGNC:21555, eyes shut homolog)]
KY21.Chr13.361	3889.88	0.0295272	0.0672289	0.439204	0.660513	0.999973	3912.12	3661.36	3989.51	3996.53	http://ghost.zool.kyoto-u.ac.jp/jbrowse/?data=data%2Fht&loc=Chr13%3A3193697..3204340&tracks=DNA%2Cky21gene%2CKH2013&highlight=	ORF:[2..3634/4402];Human Homolog:[THBS1 (HGNC:11785, thrombospondin 1)]
KY21.Chr3.286	38.3533	0.0295196	0.0278593	1.0596	0.289329	0.999973	33.7252	24.4907	55.8842	39.313	http://ghost.zool.kyoto-u.ac.jp/jbrowse/?data=data%2Fht&loc=Chr3%3A1782720..1789943&tracks=DNA%2Cky21gene%2CKH2013&highlight=	ORF:[1..3390/3537];Human Homolog:[CD200 (HGNC:7203, CD200 molecule)]
KY21.Chr8.581	347.332	0.0295077	0.057517	0.513026	0.607933	0.999973	338.306	324.502	373.596	352.924	http://ghost.zool.kyoto-u.ac.jp/jbrowse/?data=data%2Fht&loc=Chr8%3A3498459..3499487&tracks=DNA%2Cky21gene%2CKH2013&highlight=	ORF:[32..445/1028];Human Homolog:[TGM4 (HGNC:11780, transglutaminase 4)]
KY21.Chr1.544	153.903	0.0294917	0.0434999	0.677972	0.497789	0.999973	159.141	120.413	190.42	145.637	http://ghost.zool.kyoto-u.ac.jp/jbrowse/?data=data%2Fht&loc=Chr1%3A3862217..3868884&tracks=DNA%2Cky21gene%2CKH2013&highlight=	ORF:[24..1775/1778];Human Homolog:[NOTCH3 (HGNC:7883, notch receptor 3)]
KY21.Chr14.25	370.248	0.0294879	0.0567276	0.519816	0.603192	0.999973	327.767	377.565	373.596	402.065	http://ghost.zool.kyoto-u.ac.jp/jbrowse/?data=data%2Fht&loc=Chr14%3A128310..141270&tracks=DNA%2Cky21gene%2CKH2013&highlight=	ORF:[134..1618/2176];Human Homolog:[HSPA6 (HGNC:5239, heat shock protein family A (Hsp70) member 6)]
KY21.Chr10.99	2074.68	0.0294522	0.0666567	0.441849	0.658598	0.999973	2023.51	2011.3	2087.38	2176.51	http://ghost.zool.kyoto-u.ac.jp/jbrowse/?data=data%2Fht&loc=Chr10%3A678948..680322&tracks=DNA%2Cky21gene%2CKH2013&highlight=	ORF:[16..1014/1374];Human Homolog:[AKR1B10 (HGNC:382, aldo-keto reductase family 1 member B10)]
KY21.Chr3.264	9940.28	0.0294272	0.060797	0.484024	0.628369	0.999973	10749.9	8359.5	11304.1	9347.57	http://ghost.zool.kyoto-u.ac.jp/jbrowse/?data=data%2Fht&loc=Chr3%3A1685876..1693098&tracks=DNA%2Cky21gene%2CKH2013&highlight=	ORF:[2..2296/2492];Human Homolog:[SELP (HGNC:10721, selectin P)]
KY21.Chr2.1323	687.295	0.0294087	0.0630238	0.46663	0.640765	0.999973	661.857	665.331	716.146	705.848	http://ghost.zool.kyoto-u.ac.jp/jbrowse/?data=data%2Fht&loc=Chr2%3A8076862..8092097&tracks=DNA%2Cky21gene%2CKH2013&highlight=	ORF:[283..2289/3170];Human Homolog:[SLC6A17 (HGNC:31399, solute carrier family 6 member 17)]
KY21.Chr5.329	388.645	0.02939	0.0545135	0.539132	0.589796	0.999973	398.379	337.768	451.213	367.219	http://ghost.zool.kyoto-u.ac.jp/jbrowse/?data=data%2Fht&loc=Chr5%3A2316877..2330191&tracks=DNA%2Cky21gene%2CKH2013&highlight=	ORF:[24..2678/3731]; {NF1a/b/c};Human Homolog:[NFIX (HGNC:7788, nuclear factor I X)]
KY21.Chr8.278	522.373	0.0293886	0.0588086	0.499732	0.617264	0.999973	487.962	512.264	497.783	591.482	http://ghost.zool.kyoto-u.ac.jp/jbrowse/?data=data%2Fht&loc=Chr8%3A1683877..1686639&tracks=DNA%2Cky21gene%2CKH2013&highlight=	ORF:[1..801/1433];Human Homolog:[RPIA (HGNC:10297, ribose 5-phosphate isomerase A)]
KY21.Chr8.306	890.12	0.0293829	0.0591475	0.496773	0.619349	0.999973	744.062	961.261	904.496	950.661	http://ghost.zool.kyoto-u.ac.jp/jbrowse/?data=data%2Fht&loc=Chr8%3A1913274..1950696&tracks=DNA%2Cky21gene%2CKH2013&highlight=	ORF:[1..19179/19768];Human Homolog:[SCUBE3 (HGNC:13655, signal peptide, CUB domain and EGF like domain containing 3)]
KY21.Chr3.1063	1047.85	0.0293508	0.0645056	0.455012	0.649101	0.999973	990.678	1038.81	1050.42	1111.49	http://ghost.zool.kyoto-u.ac.jp/jbrowse/?data=data%2Fht&loc=Chr3%3A7269801..7272839&tracks=DNA%2Cky21gene%2CKH2013&highlight=	ORF:[1..921/1611];Human Homolog:[SLC25A19 (HGNC:14409, solute carrier family 25 member 19)]
KY21.Chr10.68	476.236	0.0293173	0.0579685	0.505746	0.613035	0.999973	412.08	497.978	493.644	501.241	http://ghost.zool.kyoto-u.ac.jp/jbrowse/?data=data%2Fht&loc=Chr10%3A452895..477020&tracks=DNA%2Cky21gene%2CKH2013&highlight=	ORF:[1..1314/2303];Human Homolog:[NEDD9 (HGNC:7733, neural precursor cell expressed, developmentally down-regulated 9)]
KY21.Chr3.209	2069.36	0.029301	0.0654839	0.447453	0.654548	0.999973	2125.74	1889.87	2163.96	2097.89	http://ghost.zool.kyoto-u.ac.jp/jbrowse/?data=data%2Fht&loc=Chr3%3A1386339..1405868&tracks=DNA%2Cky21gene%2CKH2013&highlight=	ORF:[31..4656/5626];Human Homolog:[HECW2 (HGNC:29853, HECT, C2 and WW domain containing E3 ubiquitin protein ligase 2)]
KY21.Chr1.309	620.648	0.0292874	0.0612113	0.478463	0.632321	0.999973	598.622	595.941	605.412	682.617	http://ghost.zool.kyoto-u.ac.jp/jbrowse/?data=data%2Fht&loc=Chr1%3A2408591..2414351&tracks=DNA%2Cky21gene%2CKH2013&highlight=	ORF:[33..617/1125];Human Homolog:[SSU72 (HGNC:25016, SSU72 homolog, RNA polymerase II CTD phosphatase)]
KY21.Chr5.378	6650.03	0.029283	0.0676958	0.432567	0.66533	0.999973	6423.6	6540.04	6997.94	6638.54	http://ghost.zool.kyoto-u.ac.jp/jbrowse/?data=data%2Fht&loc=Chr5%3A2653656..2661084&tracks=DNA%2Cky21gene%2CKH2013&highlight=	ORF:[2..1714/1822];Human Homolog:[ASGR2 (HGNC:743, asialoglycoprotein receptor 2)]
KY21.Chr7.342	66.8538	0.0292471	0.036765	0.795515	0.426314	0.999973	55.8574	60.2064	74.5123	76.8391	http://ghost.zool.kyoto-u.ac.jp/jbrowse/?data=data%2Fht&loc=Chr7%3A2581302..2611527&tracks=DNA%2Cky21gene%2CKH2013&highlight=	ORF:[2..6022/6314];Human Homolog:[ANGPTL4 (HGNC:16039, angiopoietin like 4)]
KY21.Chr2.1064	2314.48	0.0292374	0.064481	0.453426	0.650242	0.999973	2410.3	2072.53	2480.64	2294.45	http://ghost.zool.kyoto-u.ac.jp/jbrowse/?data=data%2Fht&loc=Chr2%3A6397630..6404197&tracks=DNA%2Cky21gene%2CKH2013&highlight=	ORF:[1..1752/1848];Human Homolog:[PLBD2 (HGNC:27283, phospholipase B domain containing 2)]
KY21.Chr7.844	1910.42	0.0292367	0.0607069	0.481604	0.630087	0.999973	2065.67	1607.2	2098.76	1870.05	http://ghost.zool.kyoto-u.ac.jp/jbrowse/?data=data%2Fht&loc=Chr7%3A6397717..6411050&tracks=DNA%2Cky21gene%2CKH2013&highlight=	ORF:[128..3136/3235]; Eph.c (Eph receptor.c);Human Homolog:[EPHA4 (HGNC:3388, EPH receptor A4)]
KY21.Chr1.1295	654.642	0.0292222	0.061871	0.472309	0.636706	0.999973	624.97	636.759	644.738	712.102	http://ghost.zool.kyoto-u.ac.jp/jbrowse/?data=data%2Fht&loc=Chr1%3A9212311..9213819&tracks=DNA%2Cky21gene%2CKH2013&highlight=	ORF:[47..394/564];Human Homolog:[IFIH1 (HGNC:18873, interferon induced with helicase C domain 1)]
KY21.Chr12.1042	802.234	0.0292159	0.0628773	0.46465	0.642182	0.999973	802.028	746.967	862.065	797.876	http://ghost.zool.kyoto-u.ac.jp/jbrowse/?data=data%2Fht&loc=Chr12%3A7506535..7517361&tracks=DNA%2Cky21gene%2CKH2013&highlight=	ORF:[114..2789/3695];Human Homolog:[XIAP (HGNC:592, X-linked inhibitor of apoptosis)]
KY21.Chr12.479	1283.05	0.0292134	0.0563204	0.5187	0.60397	0.999973	1371.14	1071.47	1531.64	1157.95	http://ghost.zool.kyoto-u.ac.jp/jbrowse/?data=data%2Fht&loc=Chr12%3A3400190..3402054&tracks=DNA%2Cky21gene%2CKH2013&highlight=	ORF:[19..432/594];Human Homolog:[FABP7 (HGNC:3562, fatty acid binding protein 7)]
KY21.Chr14.40	1135.71	0.0291958	0.0642385	0.454491	0.649475	0.999973	1111.88	1086.78	1233.59	1110.59	http://ghost.zool.kyoto-u.ac.jp/jbrowse/?data=data%2Fht&loc=Chr14%3A284891..286661&tracks=DNA%2Cky21gene%2CKH2013&highlight=	ORF:[16..855/1006];Human Homolog:[SHROOM3 (HGNC:30422, shroom family member 3)]
KY21.Chr5.237	693.843	0.0291872	0.056266	0.518736	0.603945	0.999973	750.386	570.43	784.448	670.108	http://ghost.zool.kyoto-u.ac.jp/jbrowse/?data=data%2Fht&loc=Chr5%3A1580292..1584390&tracks=DNA%2Cky21gene%2CKH2013&highlight=	ORF:[17..1567/2236]; {Ci-ZF054};Human Homolog:[ZNF367 (HGNC:18320, zinc finger protein 367)]
KY21.Chr3.45	427.772	0.0291697	0.0586396	0.49744	0.618879	0.999973	434.212	384.708	448.108	444.059	http://ghost.zool.kyoto-u.ac.jp/jbrowse/?data=data%2Fht&loc=Chr3%3A223832..225341&tracks=DNA%2Cky21gene%2CKH2013&highlight=	ORF:[12..977/1059]; {Fringe 6};Human Homolog:[MFNG (HGNC:7038, MFNG O-fucosylpeptide 3-beta-N-acetylglucosaminyltransferase)]
KY21.Chr8.621	666.583	0.0291522	0.0588146	0.495662	0.620133	0.999973	582.814	693.904	642.668	746.948	http://ghost.zool.kyoto-u.ac.jp/jbrowse/?data=data%2Fht&loc=Chr8%3A3706839..3711315&tracks=DNA%2Cky21gene%2CKH2013&highlight=	ORF:[55..1131/1915];Human Homolog:[HDAC11 (HGNC:19086, histone deacetylase 11)]
KY21.Chr14.595	86.0796	0.0291295	0.0373375	0.780167	0.435292	0.999973	76.9356	73.4722	78.6518	115.259	http://ghost.zool.kyoto-u.ac.jp/jbrowse/?data=data%2Fht&loc=Chr14%3A4386333..4396593&tracks=DNA%2Cky21gene%2CKH2013&highlight=	ORF:[30..2546/3842];Human Homolog:[ADGRD1 (HGNC:19893, adhesion G protein-coupled receptor D1)]
KY21.Chr9.743	2616.42	0.029125	0.064406	0.45221	0.651118	0.999973	2353.39	2714.39	2553.08	2844.83	http://ghost.zool.kyoto-u.ac.jp/jbrowse/?data=data%2Fht&loc=Chr9%3A5485361..5497765&tracks=DNA%2Cky21gene%2CKH2013&highlight=	ORF:[217..1275/3367];Human Homolog:[CTDSP1 (HGNC:21614, CTD small phosphatase 1)]
KY21.Chr14.742	5385.38	0.0291104	0.0671929	0.433236	0.664843	0.999973	5401.3	5086.93	5702.26	5351.04	http://ghost.zool.kyoto-u.ac.jp/jbrowse/?data=data%2Fht&loc=Chr14%3A5370277..5371662&tracks=DNA%2Cky21gene%2CKH2013&highlight=	ORF:[1..1161/1385];Human Homolog:[IL4I1 (HGNC:19094, interleukin 4 induced 1)]
KY21.Chr8.1049	2787.34	0.0290744	0.0606531	0.479356	0.631686	0.999973	2454.56	2905.21	2548.94	3240.64	http://ghost.zool.kyoto-u.ac.jp/jbrowse/?data=data%2Fht&loc=Chr8%3A6201874..6204358&tracks=DNA%2Cky21gene%2CKH2013&highlight=	ORF:[3..938/1149];Human Homolog:[ANO4 (HGNC:23837, anoctamin 4)]
KY21.UAContig4.55	123.367	0.0290561	0.0435728	0.66684	0.504874	0.999973	99.0678	125.515	130.396	138.489	http://ghost.zool.kyoto-u.ac.jp/jbrowse/?data=data%2Fht&loc=UAContig4%3A286131..293236&tracks=DNA%2Cky21gene%2CKH2013&highlight=	ORF:[1..471/592];Human Homolog:[CALM3 (HGNC:1449, calmodulin 3)]
KY21.Chr12.690	2917.19	0.0290417	0.0627162	0.463065	0.643318	0.999973	2529.39	3103.18	2836.64	3199.54	http://ghost.zool.kyoto-u.ac.jp/jbrowse/?data=data%2Fht&loc=Chr12%3A4998783..4999943&tracks=DNA%2Cky21gene%2CKH2013&highlight=	ORF:[170..574/1081];Human Homolog:[A1CF (HGNC:24086, APOBEC1 complementation factor)]
KY21.Chr3.101	126.472	0.0290396	0.0441336	0.657994	0.510542	0.999973	103.283	127.556	142.815	132.235	http://ghost.zool.kyoto-u.ac.jp/jbrowse/?data=data%2Fht&loc=Chr3%3A589863..593866&tracks=DNA%2Cky21gene%2CKH2013&highlight=	ORF:[1..723/1261];Human Homolog:[MS4A3 (HGNC:7317, membrane spanning 4-domains A3)]
KY21.Chr2.1188	3277.31	0.029006	0.0673832	0.430464	0.666858	0.999973	3150.15	3235.84	3353.05	3370.2	http://ghost.zool.kyoto-u.ac.jp/jbrowse/?data=data%2Fht&loc=Chr2%3A7182736..7188154&tracks=DNA%2Cky21gene%2CKH2013&highlight=	ORF:[30..1478/1925];Human Homolog:[PRODH2 (HGNC:17325, proline dehydrogenase 2)]
KY21.Chr8.1220	427.107	0.0289012	0.0593728	0.486775	0.626418	0.999973	409.972	409.199	459.492	429.763	http://ghost.zool.kyoto-u.ac.jp/jbrowse/?data=data%2Fht&loc=Chr8%3A7270067..7280250&tracks=DNA%2Cky21gene%2CKH2013&highlight=	ORF:[8..2194/2517];Human Homolog:[MEP1B (HGNC:7020, meprin A subunit beta)]
KY21.Chr6.65	7429.38	0.0288468	0.0636869	0.452947	0.650587	0.999973	6514.24	7860.5	7153.18	8189.62	http://ghost.zool.kyoto-u.ac.jp/jbrowse/?data=data%2Fht&loc=Chr6%3A521277..531062&tracks=DNA%2Cky21gene%2CKH2013&highlight=	ORF:[120..2321/2791];Human Homolog:[ASXL3 (HGNC:29357, ASXL transcriptional regulator 3)]
KY21.Chr4.548	306.638	0.0288168	0.0538665	0.534968	0.592672	0.999973	317.228	263.275	340.48	305.569	http://ghost.zool.kyoto-u.ac.jp/jbrowse/?data=data%2Fht&loc=Chr4%3A3574152..3578095&tracks=DNA%2Cky21gene%2CKH2013&highlight=	ORF:[1..1668/2109];Human Homolog:[SLC22A4 (HGNC:10968, solute carrier family 22 member 4)]
KY21.Chr2.1480	857.982	0.0288153	0.0636663	0.452599	0.650837	0.999973	861.047	799.01	890.008	881.863	http://ghost.zool.kyoto-u.ac.jp/jbrowse/?data=data%2Fht&loc=Chr2%3A9363985..9365172&tracks=DNA%2Cky21gene%2CKH2013&highlight=	ORF:[3..431/789];Human Homolog:[MZT2B (HGNC:25886, mitotic spindle organizing protein 2B)]
KY21.Chr7.500	471.227	0.0287911	0.0596609	0.482579	0.629395	0.999973	429.996	474.508	498.818	481.585	http://ghost.zool.kyoto-u.ac.jp/jbrowse/?data=data%2Fht&loc=Chr7%3A3668653..3669623&tracks=DNA%2Cky21gene%2CKH2013&highlight=	ORF:[43..345/668];Human Homolog:[FER1L4 (HGNC:15801, fer-1 like family member 4 (pseudogene))]
KY21.Chr9.1048	201.978	0.0287797	0.0452516	0.635993	0.524781	0.999973	147.548	223.478	209.048	227.837	http://ghost.zool.kyoto-u.ac.jp/jbrowse/?data=data%2Fht&loc=Chr9%3A7363959..7367258&tracks=DNA%2Cky21gene%2CKH2013&highlight=	ORF:[465..1301/1573];Human Homolog:[TOR1AIP1 (HGNC:29456, torsin 1A interacting protein 1)]
KY21.Chr2.1223	1196.43	0.0287769	0.0631713	0.455538	0.648722	0.999973	1233.08	1079.63	1293.62	1179.39	http://ghost.zool.kyoto-u.ac.jp/jbrowse/?data=data%2Fht&loc=Chr2%3A7459878..7462585&tracks=DNA%2Cky21gene%2CKH2013&highlight=	ORF:[110..1006/1409];Human Homolog:[TMEM169 (HGNC:25130, transmembrane protein 169)]
KY21.Chr9.1161	1656.61	0.0287253	0.0643022	0.446724	0.655075	0.999973	1518.69	1690.88	1616.5	1800.36	http://ghost.zool.kyoto-u.ac.jp/jbrowse/?data=data%2Fht&loc=Chr9%3A8225643..8227463&tracks=DNA%2Cky21gene%2CKH2013&highlight=	ORF:[205..954/1679];Human Homolog:[CDK5 (HGNC:1774, cyclin dependent kinase 5)]
KY21.Chr2.1123	469.113	0.0287211	0.0588261	0.488237	0.625382	0.999973	416.296	482.671	490.539	486.945	http://ghost.zool.kyoto-u.ac.jp/jbrowse/?data=data%2Fht&loc=Chr2%3A6758376..6778429&tracks=DNA%2Cky21gene%2CKH2013&highlight=	ORF:[76..4149/4237];Human Homolog:[TOP1MT (HGNC:29787, DNA topoisomerase I mitochondrial)]
KY21.Chr5.1085	293.83	0.0287189	0.0507215	0.566208	0.571253	0.999973	232.915	318.379	297.014	327.013	http://ghost.zool.kyoto-u.ac.jp/jbrowse/?data=data%2Fht&loc=Chr5%3A7325565..7327865&tracks=DNA%2Cky21gene%2CKH2013&highlight=	ORF:[414..1349/1754];Human Homolog:[RBBP6 (HGNC:9889, RB binding protein 6, ubiquitin ligase)]
KY21.Chr1.935	724.489	0.0286976	0.060875	0.471418	0.637343	0.999973	752.494	641.861	777.204	726.398	http://ghost.zool.kyoto-u.ac.jp/jbrowse/?data=data%2Fht&loc=Chr1%3A6979882..6983989&tracks=DNA%2Cky21gene%2CKH2013&highlight=	ORF:[28..1449/1706]; {Zinc Finger (C2H2)-11 // Ci-ZF269};Human Homolog:[ZNF146 (HGNC:12931, zinc finger protein 146)]
KY21.Chr14.547	5000.97	0.0286645	0.0595883	0.481044	0.630486	0.999973	4116.58	5483.88	4738.77	5664.65	http://ghost.zool.kyoto-u.ac.jp/jbrowse/?data=data%2Fht&loc=Chr14%3A4023553..4026101&tracks=DNA%2Cky21gene%2CKH2013&highlight=	ORF:[55..1077/1348];Human Homolog:[HSDL1 (HGNC:16475, hydroxysteroid dehydrogenase like 1)]
KY21.Chr2.1255	1408.18	0.0286461	0.0598931	0.478287	0.632446	0.999973	1187.76	1517.4	1363.99	1563.59	http://ghost.zool.kyoto-u.ac.jp/jbrowse/?data=data%2Fht&loc=Chr2%3A7641412..7646318&tracks=DNA%2Cky21gene%2CKH2013&highlight=	ORF:[17..1612/2585];Human Homolog:[LPAR1 (HGNC:3166, lysophosphatidic acid receptor 1)]
KY21.Chr11.175	1206.44	0.0286321	0.0648158	0.441745	0.658674	0.999973	1148.77	1190.86	1291.55	1194.58	http://ghost.zool.kyoto-u.ac.jp/jbrowse/?data=data%2Fht&loc=Chr11%3A938337..946076&tracks=DNA%2Cky21gene%2CKH2013&highlight=	ORF:[3..1961/2155];Human Homolog:[ABCG4 (HGNC:13884, ATP binding cassette subfamily G member 4)]
KY21.Chr1.15	99.3994	0.0286219	0.0372399	0.768583	0.442141	0.999973	108.553	65.3086	113.838	109.898	http://ghost.zool.kyoto-u.ac.jp/jbrowse/?data=data%2Fht&loc=Chr1%3A86675..90926&tracks=DNA%2Cky21gene%2CKH2013&highlight=	ORF:[18..3197/3451];Human Homolog:[PIK3CA (HGNC:8975, phosphatidylinositol-4,5-bisphosphate 3-kinase catalytic subunit alpha)]
KY21.Chr12.737	1358.84	0.0285585	0.0554568	0.514969	0.606575	0.999973	1057.07	1527.61	1311.21	1539.46	http://ghost.zool.kyoto-u.ac.jp/jbrowse/?data=data%2Fht&loc=Chr12%3A5347800..5350116&tracks=DNA%2Cky21gene%2CKH2013&highlight=	ORF:[3..695/2316]; Nog (noggin);Human Homolog:[NOG (HGNC:7866, noggin)]
KY21.Chr3.1647	2552.39	0.0285375	0.0666195	0.428366	0.668385	0.999973	2487.23	2480.71	2521	2720.64	http://ghost.zool.kyoto-u.ac.jp/jbrowse/?data=data%2Fht&loc=Chr3%3A10855169..10861074&tracks=DNA%2Cky21gene%2CKH2013&highlight=	ORF:[3..1031/2251];Human Homolog:[PPP1CA (HGNC:9281, protein phosphatase 1 catalytic subunit alpha)]
KY21.Chr7.647	2222.13	0.0285052	0.0651153	0.437764	0.661557	0.999973	2036.16	2276.62	2185.69	2390.05	http://ghost.zool.kyoto-u.ac.jp/jbrowse/?data=data%2Fht&loc=Chr7%3A4816576..4828843&tracks=DNA%2Cky21gene%2CKH2013&highlight=	ORF:[1..1515/1931];Human Homolog:[CD55 (HGNC:2665, CD55 molecule (Cromer blood group))]
KY21.Chr4.32	3417.78	0.0284966	0.064269	0.443397	0.657479	0.999973	3495.83	3126.65	3805.3	3243.32	http://ghost.zool.kyoto-u.ac.jp/jbrowse/?data=data%2Fht&loc=Chr4%3A423456..426312&tracks=DNA%2Cky21gene%2CKH2013&highlight=	ORF:[112..1404/1820];Human Homolog:[MLKL (HGNC:26617, mixed lineage kinase domain like pseudokinase)]
KY21.Chr1.1459	1479.85	0.0284957	0.0598016	0.476503	0.633716	0.999973	1598.79	1243.92	1644.44	1432.25	http://ghost.zool.kyoto-u.ac.jp/jbrowse/?data=data%2Fht&loc=Chr1%3A10217840..10229332&tracks=DNA%2Cky21gene%2CKH2013&highlight=	ORF:[65..2932/3639];Human Homolog:[PDE11A (HGNC:8773, phosphodiesterase 11A)]
KY21.Chr9.35	2973.39	0.0284909	0.0667188	0.42703	0.669357	0.999973	2818.16	2970.52	2953.58	3151.3	http://ghost.zool.kyoto-u.ac.jp/jbrowse/?data=data%2Fht&loc=Chr9%3A159954..170838&tracks=DNA%2Cky21gene%2CKH2013&highlight=	ORF:[28..4011/4149];Human Homolog:[PFAS (HGNC:8863, phosphoribosylformylglycinamidine synthase)]
KY21.Chr2.407	190.463	0.0284147	0.0493713	0.57553	0.564933	0.999973	191.812	164.292	190.42	215.328	http://ghost.zool.kyoto-u.ac.jp/jbrowse/?data=data%2Fht&loc=Chr2%3A2348569..2351909&tracks=DNA%2Cky21gene%2CKH2013&highlight=	ORF:[1..717/1109];Human Homolog:[B3GALT1 (HGNC:916, beta-1,3-galactosyltransferase 1)]
KY21.Chr12.51	33.1389	0.0284023	0.0270091	1.05158	0.292992	0.999973	29.5096	20.4089	42.4306	40.2065	http://ghost.zool.kyoto-u.ac.jp/jbrowse/?data=data%2Fht&loc=Chr12%3A212442..218037&tracks=DNA%2Cky21gene%2CKH2013&highlight=	ORF:[1..1245/1347];Human Homolog:[OPRL1 (HGNC:8155, opioid related nociceptin receptor 1)]
KY21.Chr1.1416	4858.98	0.0283852	0.0677023	0.419265	0.675022	0.999973	4692.02	4787.94	4922.98	5032.96	http://ghost.zool.kyoto-u.ac.jp/jbrowse/?data=data%2Fht&loc=Chr1%3A9933008..9942351&tracks=DNA%2Cky21gene%2CKH2013&highlight=	ORF:[44..5884/6181]; {Ci-ZF027};Human Homolog:[ZNF705B (HGNC:32284, zinc finger protein 705B)]
KY21.Chr11.1221	617.101	0.0283794	0.0583469	0.486392	0.62669	0.999973	651.318	530.632	678.889	607.565	http://ghost.zool.kyoto-u.ac.jp/jbrowse/?data=data%2Fht&loc=Chr11%3A8225927..8228809&tracks=DNA%2Cky21gene%2CKH2013&highlight=	ORF:[3..581/1196];Human Homolog:[C1D (HGNC:29911, C1D nuclear receptor corepressor)]
KY21.Chr9.625	7235.45	0.0283779	0.0547765	0.518067	0.604412	0.999973	7929.64	5813.49	8936.3	6262.39	http://ghost.zool.kyoto-u.ac.jp/jbrowse/?data=data%2Fht&loc=Chr9%3A4486004..4494197&tracks=DNA%2Cky21gene%2CKH2013&highlight=	ORF:[114..1505/2267];Human Homolog:[GAL3ST1 (HGNC:24240, galactose-3-O-sulfotransferase 1)]
KY21.Chr5.685	1842.64	0.0283712	0.0601241	0.471878	0.637014	0.999973	1671.51	1871.5	1659.97	2167.58	http://ghost.zool.kyoto-u.ac.jp/jbrowse/?data=data%2Fht&loc=Chr5%3A4473460..4477001&tracks=DNA%2Cky21gene%2CKH2013&highlight=	ORF:[1..2490/3541];Human Homolog:[CLCN2 (HGNC:2020, chloride voltage-gated channel 2)]
KY21.Chr11.1075	99.534	0.0283524	0.0397861	0.71262	0.476081	0.999973	102.23	75.5131	102.454	117.939	http://ghost.zool.kyoto-u.ac.jp/jbrowse/?data=data%2Fht&loc=Chr11%3A7357622..7364217&tracks=DNA%2Cky21gene%2CKH2013&highlight=	ORF:[1..777/777];Human Homolog:[HPCAL1 (HGNC:5145, hippocalcin like 1)]
KY21.Chr5.577	556.958	0.0283425	0.0582662	0.486431	0.626662	0.999973	532.226	534.714	518.481	642.411	http://ghost.zool.kyoto-u.ac.jp/jbrowse/?data=data%2Fht&loc=Chr5%3A3820878..3824263&tracks=DNA%2Cky21gene%2CKH2013&highlight=	ORF:[45..1238/1376];Human Homolog:[PDHB (HGNC:8808, pyruvate dehydrogenase E1 subunit beta)]
KY21.Chr2.569	110.235	0.0283422	0.0416052	0.681218	0.495733	0.999973	93.7982	105.106	136.606	105.43	http://ghost.zool.kyoto-u.ac.jp/jbrowse/?data=data%2Fht&loc=Chr2%3A3183670..3189890&tracks=DNA%2Cky21gene%2CKH2013&highlight=	ORF:[13..2748/3023];Human Homolog:[SARDH (HGNC:10536, sarcosine dehydrogenase)]
KY21.Chr11.805	600.945	0.0283358	0.0614321	0.461254	0.644616	0.999973	555.412	603.084	606.447	638.837	http://ghost.zool.kyoto-u.ac.jp/jbrowse/?data=data%2Fht&loc=Chr11%3A5766972..5777015&tracks=DNA%2Cky21gene%2CKH2013&highlight=	ORF:[28..966/2284];Human Homolog:[TMPRSS6 (HGNC:16517, transmembrane serine protease 6)]
KY21.Chr1.377	296.65	0.0283148	0.0558456	0.50702	0.612141	0.999973	282.449	282.664	298.049	323.439	http://ghost.zool.kyoto-u.ac.jp/jbrowse/?data=data%2Fht&loc=Chr1%3A2785998..2792499&tracks=DNA%2Cky21gene%2CKH2013&highlight=	ORF:[1..2907/3079];Human Homolog:[FBN1 (HGNC:3603, fibrillin 1)]
KY21.Chr1.1460	1515.77	0.0283102	0.0651617	0.434461	0.663953	0.999973	1440.7	1502.1	1486.11	1634.17	http://ghost.zool.kyoto-u.ac.jp/jbrowse/?data=data%2Fht&loc=Chr1%3A10233894..10238547&tracks=DNA%2Cky21gene%2CKH2013&highlight=	ORF:[3..1049/2180];Human Homolog:[SLC66A1 (HGNC:26001, solute carrier family 66 member 1)]
KY21.Chr5.389	3573.02	0.0282863	0.0620134	0.456133	0.648295	0.999973	3149.09	3747.08	3332.35	4063.54	http://ghost.zool.kyoto-u.ac.jp/jbrowse/?data=data%2Fht&loc=Chr5%3A2764638..2767468&tracks=DNA%2Cky21gene%2CKH2013&highlight=	ORF:[52..1650/1906];Human Homolog:[TYRP1 (HGNC:12450, tyrosinase related protein 1)]
KY21.Chr6.39	11071.9	0.0282661	0.0665582	0.424682	0.671068	0.999973	10077.5	11474.9	11099.2	11635.8	http://ghost.zool.kyoto-u.ac.jp/jbrowse/?data=data%2Fht&loc=Chr6%3A291430..301291&tracks=DNA%2Cky21gene%2CKH2013&highlight=	ORF:[8..2722/3302];Human Homolog:[MTTP (HGNC:7467, microsomal triglyceride transfer protein)]
KY21.UAContig35.6	197.403	0.0282618	0.0508685	0.555586	0.578494	0.999973	178.111	192.864	199.734	218.902	http://ghost.zool.kyoto-u.ac.jp/jbrowse/?data=data%2Fht&loc=UAContig35%3A35007..36772&tracks=DNA%2Cky21gene%2CKH2013&highlight=	ORF:[1..720/884];Human Homolog:[TWSG1 (HGNC:12429, twisted gastrulation BMP signaling modulator 1)]
KY21.Chr9.707	6980.84	0.0282434	0.0652111	0.433108	0.664936	0.999973	6232.84	7321.71	6877.9	7490.92	http://ghost.zool.kyoto-u.ac.jp/jbrowse/?data=data%2Fht&loc=Chr9%3A5246903..5268471&tracks=DNA%2Cky21gene%2CKH2013&highlight=	ORF:[67..2007/2748]; Rar (retinoic acid receptor);Human Homolog:[RARB (HGNC:9865, retinoic acid receptor beta)]
KY21.Chr9.865	13751.5	0.0282294	0.0665169	0.424395	0.671278	0.999973	12602.7	14164.8	13542.6	14695.9	http://ghost.zool.kyoto-u.ac.jp/jbrowse/?data=data%2Fht&loc=Chr9%3A6253986..6263301&tracks=DNA%2Cky21gene%2CKH2013&highlight=	ORF:[31..1716/1932];Human Homolog:[PLCH1 (HGNC:29185, phospholipase C eta 1)]
KY21.Chr12.1060	12324.9	0.0282215	0.0680455	0.414744	0.678329	0.999973	11809.1	12259.6	12566.7	12664.2	http://ghost.zool.kyoto-u.ac.jp/jbrowse/?data=data%2Fht&loc=Chr12%3A7582813..7588944&tracks=DNA%2Cky21gene%2CKH2013&highlight=	ORF:[61..1686/2270];Human Homolog:[SYNCRIP (HGNC:16918, synaptotagmin binding cytoplasmic RNA interacting protein)]
KY21.Chr8.890	675.124	0.0282149	0.0613933	0.459576	0.64582	0.999973	688.205	613.288	724.425	674.576	http://ghost.zool.kyoto-u.ac.jp/jbrowse/?data=data%2Fht&loc=Chr8%3A5381945..5385669&tracks=DNA%2Cky21gene%2CKH2013&highlight=	ORF:[86..2320/3310]; Foxi.a (forkhead box i.a);Human Homolog:[FOXI1 (HGNC:3815, forkhead box I1)]
KY21.Chr4.967	1225.7	0.0282068	0.0565753	0.498571	0.618082	0.999973	1008.59	1330.66	1132.17	1431.35	http://ghost.zool.kyoto-u.ac.jp/jbrowse/?data=data%2Fht&loc=Chr4%3A6046794..6049881&tracks=DNA%2Cky21gene%2CKH2013&highlight=	ORF:[136..378/1463];Human Homolog:[GNG7 (HGNC:4410, G protein subunit gamma 7)]
KY21.Chr9.674	448.78	0.0281912	0.0579683	0.486321	0.62674	0.999973	409.972	448.997	501.923	434.23	http://ghost.zool.kyoto-u.ac.jp/jbrowse/?data=data%2Fht&loc=Chr9%3A4987739..4989165&tracks=DNA%2Cky21gene%2CKH2013&highlight=	ORF:[1..510/513];Human Homolog:[MAMDC4 (HGNC:24083, MAM domain containing 4)]
KY21.Chr14.377	4549.58	0.0281908	0.0676135	0.41694	0.676722	0.999973	4444.35	4431.8	4574.22	4747.94	http://ghost.zool.kyoto-u.ac.jp/jbrowse/?data=data%2Fht&loc=Chr14%3A2795825..2802023&tracks=DNA%2Cky21gene%2CKH2013&highlight=	ORF:[30..1667/1799];Human Homolog:[CCT2 (HGNC:1615, chaperonin containing TCP1 subunit 2)]
KY21.Chr13.320	1546.33	0.0281741	0.0654219	0.430653	0.666721	0.999973	1433.32	1570.47	1600.98	1580.56	http://ghost.zool.kyoto-u.ac.jp/jbrowse/?data=data%2Fht&loc=Chr13%3A2926464..2934527&tracks=DNA%2Cky21gene%2CKH2013&highlight=	ORF:[71..913/2188];Human Homolog:[GCLM (HGNC:4312, glutamate-cysteine ligase modifier subunit)]
KY21.Chr11.774	288.523	0.0281557	0.0545619	0.516032	0.605832	0.999973	253.993	293.889	310.468	295.741	http://ghost.zool.kyoto-u.ac.jp/jbrowse/?data=data%2Fht&loc=Chr11%3A5534545..5535247&tracks=DNA%2Cky21gene%2CKH2013&highlight=	ORF:[1..699/702];Human Homolog:[NAA30 (HGNC:19844, N-alpha-acetyltransferase 30, NatC catalytic subunit)]
KY21.Chr1.1440	1123.64	0.028138	0.0570249	0.493433	0.621707	0.999973	929.551	1217.39	1049.38	1298.22	http://ghost.zool.kyoto-u.ac.jp/jbrowse/?data=data%2Fht&loc=Chr1%3A10131608..10136722&tracks=DNA%2Cky21gene%2CKH2013&highlight=	ORF:[37..1902/2332];Human Homolog:[FURIN (HGNC:8568, furin, paired basic amino acid cleaving enzyme)]
KY21.Chr11.62	3209.59	0.0281164	0.0647818	0.434017	0.664276	0.999973	2898.26	3329.72	3128.48	3481.88	http://ghost.zool.kyoto-u.ac.jp/jbrowse/?data=data%2Fht&loc=Chr11%3A229603..233410&tracks=DNA%2Cky21gene%2CKH2013&highlight=	ORF:[123..797/919];Human Homolog:[SLC35D3 (HGNC:15621, solute carrier family 35 member D3)]
KY21.Chr1.1352	178.151	0.0281129	0.0382734	0.734529	0.462627	0.999973	120.146	194.905	150.059	247.493	http://ghost.zool.kyoto-u.ac.jp/jbrowse/?data=data%2Fht&loc=Chr1%3A9507951..9526819&tracks=DNA%2Cky21gene%2CKH2013&highlight=	ORF:[1..7572/7648];Human Homolog:[MEGF6 (HGNC:3232, multiple EGF like domains 6)]
KY21.Chr9.467	339.324	0.028101	0.0448586	0.626435	0.531029	0.999973	226.591	396.954	341.515	392.237	http://ghost.zool.kyoto-u.ac.jp/jbrowse/?data=data%2Fht&loc=Chr9%3A3139003..3153206&tracks=DNA%2Cky21gene%2CKH2013&highlight=	ORF:[216..1217/1850];Human Homolog:[OLFM3 (HGNC:17990, olfactomedin 3)]
KY21.Chr4.1094	197.291	0.0280735	0.0483977	0.580059	0.561875	0.999973	169.68	197.967	233.886	187.63	http://ghost.zool.kyoto-u.ac.jp/jbrowse/?data=data%2Fht&loc=Chr4%3A7004775..7008858&tracks=DNA%2Cky21gene%2CKH2013&highlight=	ORF:[198..1280/1535];Human Homolog:[LRRC28 (HGNC:28355, leucine rich repeat containing 28)]
KY21.Chr1.1548	61.0713	0.0280451	0.0345987	0.810583	0.417605	0.999973	45.3183	59.1859	68.3029	71.4782	http://ghost.zool.kyoto-u.ac.jp/jbrowse/?data=data%2Fht&loc=Chr1%3A10753064..10755143&tracks=DNA%2Cky21gene%2CKH2013&highlight=	ORF:[1..2076/2079];Human Homolog:[KLC2 (HGNC:20716, kinesin light chain 2)]
KY21.Chr10.598	411.711	0.0279923	0.058016	0.482493	0.629456	0.999973	404.703	383.688	456.388	402.065	http://ghost.zool.kyoto-u.ac.jp/jbrowse/?data=data%2Fht&loc=Chr10%3A4408314..4411625&tracks=DNA%2Cky21gene%2CKH2013&highlight=	ORF:[14..772/1059];Human Homolog:[TMEM86A (HGNC:26890, transmembrane protein 86A)]
KY21.Chr13.58	2297.76	0.0279911	0.0546109	0.512555	0.608263	0.999973	2575.76	1789.86	2731.08	2094.31	http://ghost.zool.kyoto-u.ac.jp/jbrowse/?data=data%2Fht&loc=Chr13%3A336116..343817&tracks=DNA%2Cky21gene%2CKH2013&highlight=	ORF:[91..2337/2445];Human Homolog:[PTK2B (HGNC:9612, protein tyrosine kinase 2 beta)]
KY21.Chr7.124	318.583	0.0279689	0.0564075	0.495836	0.62001	0.999973	313.012	294.909	345.654	320.759	http://ghost.zool.kyoto-u.ac.jp/jbrowse/?data=data%2Fht&loc=Chr7%3A765439..770870&tracks=DNA%2Cky21gene%2CKH2013&highlight=	ORF:[56..1375/1506];Human Homolog:[SLC35G2 (HGNC:28480, solute carrier family 35 member G2)]
KY21.Chr3.1397	601.946	0.0279652	0.0617981	0.452525	0.650891	0.999973	562.789	599.002	611.621	634.369	http://ghost.zool.kyoto-u.ac.jp/jbrowse/?data=data%2Fht&loc=Chr3%3A9134787..9135483&tracks=DNA%2Cky21gene%2CKH2013&highlight=	ORF:[31..408/696];Human Homolog:[TAF13 (HGNC:11546, TATA-box binding protein associated factor 13)]
KY21.Chr9.759	300.371	0.0279271	0.0523975	0.532987	0.594043	0.999973	283.503	283.684	359.108	275.191	http://ghost.zool.kyoto-u.ac.jp/jbrowse/?data=data%2Fht&loc=Chr9%3A5578651..5583030&tracks=DNA%2Cky21gene%2CKH2013&highlight=	ORF:[146..1096/1177];Human Homolog:[GABRR2 (HGNC:4091, gamma-aminobutyric acid type A receptor subunit rho2)]
KY21.Chr10.350	3779.46	0.0279121	0.0670065	0.416558	0.677002	0.999973	3552.74	3813.41	3798.06	3953.64	http://ghost.zool.kyoto-u.ac.jp/jbrowse/?data=data%2Fht&loc=Chr10%3A2407782..2414733&tracks=DNA%2Cky21gene%2CKH2013&highlight=	ORF:[220..1941/2405]
KY21.Chr12.596	4168.14	0.0278833	0.06571	0.424339	0.671318	0.999973	4313.67	3789.94	4450.04	4118.93	http://ghost.zool.kyoto-u.ac.jp/jbrowse/?data=data%2Fht&loc=Chr12%3A4343599..4348084&tracks=DNA%2Cky21gene%2CKH2013&highlight=	ORF:[13..774/1824];Human Homolog:[TSPAN9 (HGNC:21640, tetraspanin 9)]
KY21.Chr3.1223	321.146	0.0278755	0.0546586	0.509992	0.610057	0.999973	322.497	287.766	364.282	310.037	http://ghost.zool.kyoto-u.ac.jp/jbrowse/?data=data%2Fht&loc=Chr3%3A8247167..8248514&tracks=DNA%2Cky21gene%2CKH2013&highlight=	ORF:[2..619/786];Human Homolog:[REXO2 (HGNC:17851, RNA exonuclease 2)]
KY21.Chr7.211	1105.15	0.0278716	0.0640509	0.435148	0.663455	0.999973	1093.96	1048	1198.41	1080.21	http://ghost.zool.kyoto-u.ac.jp/jbrowse/?data=data%2Fht&loc=Chr7%3A1595694..1608495&tracks=DNA%2Cky21gene%2CKH2013&highlight=	ORF:[2..1744/2048];Human Homolog:[SLC22A5 (HGNC:10969, solute carrier family 22 member 5)]
KY21.Chr4.1097	5517.87	0.0278538	0.0677408	0.411183	0.680939	0.999973	5287.48	5483.88	5671.21	5628.91	http://ghost.zool.kyoto-u.ac.jp/jbrowse/?data=data%2Fht&loc=Chr4%3A7011416..7013669&tracks=DNA%2Cky21gene%2CKH2013&highlight=	ORF:[16..966/2071];Human Homolog:[RCN2 (HGNC:9935, reticulocalbin 2)]
KY21.Chr1.551	1644.88	0.0278356	0.0552248	0.504041	0.614232	0.999973	1298.42	1832.72	1520.26	1928.13	http://ghost.zool.kyoto-u.ac.jp/jbrowse/?data=data%2Fht&loc=Chr1%3A3891211..3918916&tracks=DNA%2Cky21gene%2CKH2013&highlight=	ORF:[1..2004/2164];Human Homolog:[CHDH (HGNC:24288, choline dehydrogenase)]
KY21.Chr1.2191	240.585	0.027813	0.0524425	0.530352	0.595868	0.999973	210.783	243.887	243.2	264.469	http://ghost.zool.kyoto-u.ac.jp/jbrowse/?data=data%2Fht&loc=Chr1%3A15214468..15215392&tracks=DNA%2Cky21gene%2CKH2013&highlight=	ORF:[2..292/584];Human Homolog:[RYR1 (HGNC:10483, ryanodine receptor 1)]
KY21.Chr14.695	240.723	0.0278089	0.0536809	0.51804	0.60443	0.999973	232.915	223.478	260.793	245.706	http://ghost.zool.kyoto-u.ac.jp/jbrowse/?data=data%2Fht&loc=Chr14%3A5091845..5102722&tracks=DNA%2Cky21gene%2CKH2013&highlight=	ORF:[21..2786/3111];Human Homolog:[SELP (HGNC:10721, selectin P)]
KY21.Chr7.874	413.464	0.0278043	0.0472801	0.588076	0.556481	0.999973	473.207	294.909	492.609	393.13	http://ghost.zool.kyoto-u.ac.jp/jbrowse/?data=data%2Fht&loc=Chr7%3A6604345..6608958&tracks=DNA%2Cky21gene%2CKH2013&highlight=	ORF:[10..1068/2057];Human Homolog:[PTGER2 (HGNC:9594, prostaglandin E receptor 2)]
KY21.Chr10.797	4430.9	0.0277835	0.0643548	0.431724	0.665942	0.999973	4552.9	4040.97	4931.26	4198.45	http://ghost.zool.kyoto-u.ac.jp/jbrowse/?data=data%2Fht&loc=Chr10%3A5650312..5664596&tracks=DNA%2Cky21gene%2CKH2013&highlight=	ORF:[11..2527/2886];Human Homolog:[TFF1 (HGNC:11755, trefoil factor 1)]
KY21.Chr6.279	40.4804	0.0277755	0.0253748	1.09461	0.273688	0.999973	17.9165	40.8179	42.4306	60.7565	http://ghost.zool.kyoto-u.ac.jp/jbrowse/?data=data%2Fht&loc=Chr6%3A2048231..2049861&tracks=DNA%2Cky21gene%2CKH2013&highlight=	ORF:[1..558/561];Human Homolog:[SSPOP (HGNC:21998, SCO-spondin, pseudogene)]
KY21.Chr8.1182	1290.31	0.0277737	0.0633109	0.438688	0.660888	0.999973	1344.79	1153.1	1372.27	1291.08	http://ghost.zool.kyoto-u.ac.jp/jbrowse/?data=data%2Fht&loc=Chr8%3A7039521..7044611&tracks=DNA%2Cky21gene%2CKH2013&highlight=	ORF:[1..2316/2595];Human Homolog:[CMTR2 (HGNC:25635, cap methyltransferase 2)]
KY21.Chr4.314	118.759	0.0277462	0.0438446	0.632831	0.526844	0.999973	99.0678	118.372	126.257	131.341	http://ghost.zool.kyoto-u.ac.jp/jbrowse/?data=data%2Fht&loc=Chr4%3A2134780..2137626&tracks=DNA%2Cky21gene%2CKH2013&highlight=	ORF:[1..354/1400];Human Homolog:[SARDH (HGNC:10536, sarcosine dehydrogenase)]
KY21.Chr8.1168	876.667	0.0277448	0.0638398	0.434601	0.663852	0.999973	865.262	833.705	877.589	930.111	http://ghost.zool.kyoto-u.ac.jp/jbrowse/?data=data%2Fht&loc=Chr8%3A6927642..6935666&tracks=DNA%2Cky21gene%2CKH2013&highlight=	ORF:[102..1454/1604];Human Homolog:[ATXN10 (HGNC:10549, ataxin 10)]
KY21.Chr6.369	71867.4	0.0277367	0.051168	0.542071	0.58777	0.999973	82088.2	53237.7	90942.2	61201.5	http://ghost.zool.kyoto-u.ac.jp/jbrowse/?data=data%2Fht&loc=Chr6%3A2656774..2662226&tracks=DNA%2Cky21gene%2CKH2013&highlight=	ORF:[18..1874/2142];Human Homolog:[HMCN1 (HGNC:19194, hemicentin 1)]
KY21.Chr14.605	21.1188	0.027731	0.0172691	1.60582	0.108314	0.999973	14.7548	2.04089	31.0468	36.6326	http://ghost.zool.kyoto-u.ac.jp/jbrowse/?data=data%2Fht&loc=Chr14%3A4493413..4499029&tracks=DNA%2Cky21gene%2CKH2013&highlight=	ORF:[1..4815/5266];Human Homolog:[DNAH2 (HGNC:2948, dynein axonemal heavy chain 2)]
KY21.Chr4.402	82.9109	0.0277244	0.0388677	0.713303	0.475658	0.999973	79.0435	68.3699	99.3497	84.8804	http://ghost.zool.kyoto-u.ac.jp/jbrowse/?data=data%2Fht&loc=Chr4%3A2757616..2759669&tracks=DNA%2Cky21gene%2CKH2013&highlight=	ORF:[1..1515/2053];Human Homolog:[DNAJC7 (HGNC:12392, DnaJ heat shock protein family (Hsp40) member C7)]
KY21.Chr3.357	272.922	0.0276623	0.0531291	0.520663	0.602602	0.999973	245.562	271.439	262.863	311.824	http://ghost.zool.kyoto-u.ac.jp/jbrowse/?data=data%2Fht&loc=Chr3%3A2222848..2224858&tracks=DNA%2Cky21gene%2CKH2013&highlight=	ORF:[38..289/1071];Human Homolog:[SZT2 (HGNC:29040, SZT2 subunit of KICSTOR complex)]
KY21.Chr3.799	9389.28	0.0276623	0.0649894	0.425643	0.670368	0.999973	8338.56	9896.29	9218.82	10103.4	http://ghost.zool.kyoto-u.ac.jp/jbrowse/?data=data%2Fht&loc=Chr3%3A5458847..5468803&tracks=DNA%2Cky21gene%2CKH2013&highlight=	ORF:[170..2542/3017];Human Homolog:[ADGRB3 (HGNC:945, adhesion G protein-coupled receptor B3)]
KY21.Chr2.1246	33643.7	0.0275949	0.0638243	0.432358	0.665481	0.999973	29589.7	35616.7	32076.5	37292	http://ghost.zool.kyoto-u.ac.jp/jbrowse/?data=data%2Fht&loc=Chr2%3A7579579..7586682&tracks=DNA%2Cky21gene%2CKH2013&highlight=	ORF:[3..1886/2688];Human Homolog:[KLHL13 (HGNC:22931, kelch like family member 13)]
KY21.Chr9.425	169.862	0.0275803	0.0450051	0.612825	0.539992	0.999973	152.817	160.21	151.094	215.328	http://ghost.zool.kyoto-u.ac.jp/jbrowse/?data=data%2Fht&loc=Chr9%3A2828741..2831281&tracks=DNA%2Cky21gene%2CKH2013&highlight=	ORF:[48..665/744];Human Homolog:[SULT1C2 (HGNC:11456, sulfotransferase family 1C member 2)]
KY21.Chr1.937	8561.01	0.027572	0.0663901	0.415302	0.677921	0.999973	8354.37	8316.64	8167.37	9405.64	http://ghost.zool.kyoto-u.ac.jp/jbrowse/?data=data%2Fht&loc=Chr1%3A6992031..6995833&tracks=DNA%2Cky21gene%2CKH2013&highlight=	ORF:[56..1426/1758];Human Homolog:[TUBA3D (HGNC:24071, tubulin alpha 3d)]
KY21.Chr7.691	11348.6	0.0275627	0.0675664	0.407935	0.683321	0.999973	10921.7	11229	12083.4	11160.4	http://ghost.zool.kyoto-u.ac.jp/jbrowse/?data=data%2Fht&loc=Chr7%3A5140386..5144935&tracks=DNA%2Cky21gene%2CKH2013&highlight=	ORF:[1..474/1279];Human Homolog:[LYPD6 (HGNC:28751, LY6/PLAUR domain containing 6)]
KY21.Chr10.181	679.955	0.0275291	0.0588174	0.468044	0.639753	0.999973	711.391	593.9	759.611	654.919	http://ghost.zool.kyoto-u.ac.jp/jbrowse/?data=data%2Fht&loc=Chr10%3A1259576..1266755&tracks=DNA%2Cky21gene%2CKH2013&highlight=	ORF:[49..2244/2583];Human Homolog:[CENPE (HGNC:1856, centromere protein E)]
KY21.Chr1.744	104.576	0.0274999	0.0410832	0.669371	0.503259	0.999973	94.8522	93.8811	130.396	99.176	http://ghost.zool.kyoto-u.ac.jp/jbrowse/?data=data%2Fht&loc=Chr1%3A5320531..5321268&tracks=DNA%2Cky21gene%2CKH2013&highlight=	ORF:[33..515/737];Human Homolog:[NUTF2 (HGNC:13722, nuclear transport factor 2)]
KY21.Chr14.246	2088.55	0.0274796	0.0654316	0.419974	0.674504	0.999973	1925.5	2134.77	2071.85	2222.08	http://ghost.zool.kyoto-u.ac.jp/jbrowse/?data=data%2Fht&loc=Chr14%3A1936200..1940450&tracks=DNA%2Cky21gene%2CKH2013&highlight=	ORF:[39..1412/1659];Human Homolog:[SLC16A7 (HGNC:10928, solute carrier family 16 member 7)]
KY21.Chr10.445	152.585	0.0274607	0.0478298	0.574134	0.565877	0.999973	149.656	134.699	162.478	163.506	http://ghost.zool.kyoto-u.ac.jp/jbrowse/?data=data%2Fht&loc=Chr10%3A3198476..3199234&tracks=DNA%2Cky21gene%2CKH2013&highlight=	ORF:[315..542/758];Human Homolog:[SPANXN2 (HGNC:33175, SPANX family member N2)]
KY21.Chr9.882	2749.36	0.0274562	0.0596427	0.460344	0.645269	0.999973	2314.39	2973.58	2570.67	3138.79	http://ghost.zool.kyoto-u.ac.jp/jbrowse/?data=data%2Fht&loc=Chr9%3A6354269..6355151&tracks=DNA%2Cky21gene%2CKH2013&highlight=	ORF:[159..758/882];Human Homolog:[CCDC141 (HGNC:26821, coiled-coil domain containing 141)]
KY21.Chr9.655	382.646	0.0274501	0.0580128	0.473173	0.636089	0.999973	381.516	352.054	386.015	411	http://ghost.zool.kyoto-u.ac.jp/jbrowse/?data=data%2Fht&loc=Chr9%3A4840698..4842457&tracks=DNA%2Cky21gene%2CKH2013&highlight=	ORF:[218..658/821];Human Homolog:[GPX5 (HGNC:4557, glutathione peroxidase 5)]
KY21.Chr1.1206	5624.94	0.0273898	0.0660104	0.414931	0.678192	0.999973	5085.13	5862.47	5658.79	5893.38	http://ghost.zool.kyoto-u.ac.jp/jbrowse/?data=data%2Fht&loc=Chr1%3A8674466..8681907&tracks=DNA%2Cky21gene%2CKH2013&highlight=	ORF:[110..952/1858];Human Homolog:[KLRD1 (HGNC:6378, killer cell lectin like receptor D1)]
KY21.Chr14.641	198.063	0.0273857	0.0422538	0.648125	0.516904	0.999973	221.322	138.781	246.304	185.843	http://ghost.zool.kyoto-u.ac.jp/jbrowse/?data=data%2Fht&loc=Chr14%3A4658527..4669517&tracks=DNA%2Cky21gene%2CKH2013&highlight=	ORF:[56..2101/3060];Human Homolog:[A1CF (HGNC:24086, APOBEC1 complementation factor)]
KY21.Chr3.555	22254.7	0.0273565	0.0657606	0.416002	0.677409	0.999973	20200.3	23094.8	21563	24160.5	http://ghost.zool.kyoto-u.ac.jp/jbrowse/?data=data%2Fht&loc=Chr3%3A3840021..3844847&tracks=DNA%2Cky21gene%2CKH2013&highlight=	ORF:[93..2627/3033];Human Homolog:[PLEC (HGNC:9069, plectin)]
KY21.Chr9.1070	3252.34	0.0273095	0.0669817	0.407716	0.683482	0.999973	3240.78	3101.14	3428.6	3238.86	http://ghost.zool.kyoto-u.ac.jp/jbrowse/?data=data%2Fht&loc=Chr9%3A7495499..7518018&tracks=DNA%2Cky21gene%2CKH2013&highlight=	ORF:[1..5355/6001];Human Homolog:[UBR3 (HGNC:30467, ubiquitin protein ligase E3 component n-recognin 3)]
KY21.Chr1.1617	615.283	0.0273071	0.0622134	0.438927	0.660714	0.999973	595.461	593.9	649.912	621.861	http://ghost.zool.kyoto-u.ac.jp/jbrowse/?data=data%2Fht&loc=Chr1%3A11177507..11185705&tracks=DNA%2Cky21gene%2CKH2013&highlight=	ORF:[118..1869/2773];Human Homolog:[PARP9 (HGNC:24118, poly(ADP-ribose) polymerase family member 9)]
KY21.Chr3.1574	115.929	0.0273029	0.0361466	0.755336	0.450047	0.999973	69.5582	132.658	122.117	139.383	http://ghost.zool.kyoto-u.ac.jp/jbrowse/?data=data%2Fht&loc=Chr3%3A10299471..10300509&tracks=DNA%2Cky21gene%2CKH2013&highlight=	ORF:[727..1011/1038];Human Homolog:[CPZ (HGNC:2333, carboxypeptidase Z)]
KY21.Chr3.715	846.616	0.0272849	0.0640691	0.425866	0.670205	0.999973	811.513	830.644	871.379	872.928	http://ghost.zool.kyoto-u.ac.jp/jbrowse/?data=data%2Fht&loc=Chr3%3A4958379..4959944&tracks=DNA%2Cky21gene%2CKH2013&highlight=	ORF:[8..667/889];Human Homolog:[SNRPB2 (HGNC:11155, small nuclear ribonucleoprotein polypeptide B2)]
KY21.Chr9.471	7915.17	0.0271895	0.0672205	0.404482	0.685858	0.999973	7361.58	8081.94	7981.09	8236.08	http://ghost.zool.kyoto-u.ac.jp/jbrowse/?data=data%2Fht&loc=Chr9%3A3163499..3182789&tracks=DNA%2Cky21gene%2CKH2013&highlight=	ORF:[1..5376/5846];Human Homolog:[HAS3 (HGNC:4820, hyaluronan synthase 3)]
KY21.Chr5.1031	3336.22	0.0271844	0.067021	0.40561	0.68503	0.999973	3255.54	3251.14	3540.37	3297.83	http://ghost.zool.kyoto-u.ac.jp/jbrowse/?data=data%2Fht&loc=Chr5%3A6963599..6981310&tracks=DNA%2Cky21gene%2CKH2013&highlight=	ORF:[6..6527/8106];Human Homolog:[TASOR (HGNC:30314, transcription activation suppressor)]
KY21.Chr3.1681	113.571	0.0271804	0.0425488	0.638806	0.522949	0.999973	92.7443	114.29	115.908	131.341	http://ghost.zool.kyoto-u.ac.jp/jbrowse/?data=data%2Fht&loc=Chr3%3A11103905..11104421&tracks=DNA%2Cky21gene%2CKH2013&highlight=	ORF:[3..377/380]
KY21.Chr12.290	2424.47	0.0271622	0.06697	0.405587	0.685046	0.999973	2395.54	2332.74	2458.9	2510.67	http://ghost.zool.kyoto-u.ac.jp/jbrowse/?data=data%2Fht&loc=Chr12%3A1873261..1883922&tracks=DNA%2Cky21gene%2CKH2013&highlight=	ORF:[13..2028/2245];Human Homolog:[SLC5A3 (HGNC:11038, solute carrier family 5 member 3)]
KY21.Chr2.612	159.649	0.0271504	0.0412409	0.658337	0.510321	0.999973	140.17	148.985	131.431	218.009	http://ghost.zool.kyoto-u.ac.jp/jbrowse/?data=data%2Fht&loc=Chr2%3A3431781..3433559&tracks=DNA%2Cky21gene%2CKH2013&highlight=	ORF:[2..1453/1566];Human Homolog:[DDIAS (HGNC:26351, DNA damage induced apoptosis suppressor)]
KY21.Chr9.235	6680.54	0.0271473	0.0676033	0.401568	0.688002	0.999973	6325.58	6719.64	6921.36	6755.59	http://ghost.zool.kyoto-u.ac.jp/jbrowse/?data=data%2Fht&loc=Chr9%3A1617756..1619121&tracks=DNA%2Cky21gene%2CKH2013&highlight=	ORF:[166..321/364];Human Homolog:[PROM1 (HGNC:9454, prominin 1)]
KY21.Chr14.508	1448.03	0.0271452	0.0574717	0.472323	0.636696	0.999973	1202.51	1571.49	1340.19	1677.95	http://ghost.zool.kyoto-u.ac.jp/jbrowse/?data=data%2Fht&loc=Chr14%3A3731763..3733457&tracks=DNA%2Cky21gene%2CKH2013&highlight=	ORF:[2..703/1049];Human Homolog:[KIAA0825 (HGNC:28532, KIAA0825)]
KY21.Chr10.703	363.479	0.0271386	0.0544418	0.498487	0.618141	0.999973	366.762	324.502	422.236	340.415	http://ghost.zool.kyoto-u.ac.jp/jbrowse/?data=data%2Fht&loc=Chr10%3A5146523..5148908&tracks=DNA%2Cky21gene%2CKH2013&highlight=	ORF:[29..769/772];Human Homolog:[CLDN18 (HGNC:2039, claudin 18)]
KY21.Chr10.419	1593.13	0.0271203	0.0657101	0.412726	0.679808	0.999973	1536.6	1563.32	1574.07	1698.5	http://ghost.zool.kyoto-u.ac.jp/jbrowse/?data=data%2Fht&loc=Chr10%3A2987072..2993801&tracks=DNA%2Cky21gene%2CKH2013&highlight=	ORF:[210..2150/2501];Human Homolog:[CIZ1 (HGNC:16744, CDKN1A interacting zinc finger protein 1)]
KY21.Chr12.254	47.0983	0.0270727	0.0320986	0.843424	0.398991	0.999973	37.9409	40.8179	56.9191	52.7152	http://ghost.zool.kyoto-u.ac.jp/jbrowse/?data=data%2Fht&loc=Chr12%3A1641819..1643333&tracks=DNA%2Cky21gene%2CKH2013&highlight=	ORF:[3..413/493];Human Homolog:[IRX1 (HGNC:14358, iroquois homeobox 1)]
KY21.Chr9.91	615.572	0.0270725	0.0600034	0.451182	0.651859	0.999973	573.329	612.268	587.819	688.871	http://ghost.zool.kyoto-u.ac.jp/jbrowse/?data=data%2Fht&loc=Chr9%3A591185..598284&tracks=DNA%2Cky21gene%2CKH2013&highlight=	ORF:[1..1533/2223];Human Homolog:[PTGIR (HGNC:9602, prostaglandin I2 receptor)]
KY21.Chr1.1703	13233.9	0.0270716	0.067462	0.401287	0.688209	0.999973	13454.3	12382.1	13848.9	13250.3	http://ghost.zool.kyoto-u.ac.jp/jbrowse/?data=data%2Fht&loc=Chr1%3A11678218..11693024&tracks=DNA%2Cky21gene%2CKH2013&highlight=	ORF:[42..1088/1441];Human Homolog:[SEC62 (HGNC:11846, SEC62 homolog, preprotein translocation factor)]
KY21.Chr1.1475	396.045	0.027059	0.0548164	0.49363	0.621568	0.999973	362.546	391.852	364.282	465.502	http://ghost.zool.kyoto-u.ac.jp/jbrowse/?data=data%2Fht&loc=Chr1%3A10293577..10296289&tracks=DNA%2Cky21gene%2CKH2013&highlight=	ORF:[349..2430/2712];Human Homolog:[IL17RA (HGNC:5985, interleukin 17 receptor A)]
KY21.Chr4.577	499.304	0.0270299	0.0587069	0.460421	0.645214	0.999973	484.8	474.508	475.016	562.891	http://ghost.zool.kyoto-u.ac.jp/jbrowse/?data=data%2Fht&loc=Chr4%3A3730733..3733334&tracks=DNA%2Cky21gene%2CKH2013&highlight=	ORF:[1..1602/1802];Human Homolog:[TYR (HGNC:12442, tyrosinase)]
KY21.Chr1.2204	274.543	0.0270099	0.0494211	0.546526	0.584704	0.999973	272.963	241.846	339.445	243.919	http://ghost.zool.kyoto-u.ac.jp/jbrowse/?data=data%2Fht&loc=Chr1%3A15276809..15281248&tracks=DNA%2Cky21gene%2CKH2013&highlight=	ORF:[17..1591/2011];Human Homolog:[KLHL2 (HGNC:6353, kelch like family member 2)]
KY21.Chr13.486	8956.22	0.0269995	0.0666875	0.404866	0.685576	0.999973	8260.57	9199.33	8856.61	9508.39	http://ghost.zool.kyoto-u.ac.jp/jbrowse/?data=data%2Fht&loc=Chr13%3A4300036..4303190&tracks=DNA%2Cky21gene%2CKH2013&highlight=	ORF:[2..652/1591];Human Homolog:[RPL15 (HGNC:10306, ribosomal protein L15)]
KY21.Chr2.551	109.401	0.0269986	0.0373824	0.722228	0.470154	0.999973	72.72	120.413	108.664	135.809	http://ghost.zool.kyoto-u.ac.jp/jbrowse/?data=data%2Fht&loc=Chr2%3A3078461..3079270&tracks=DNA%2Cky21gene%2CKH2013&highlight=	ORF:[2..310/409];Human Homolog:[KCNV1 (HGNC:18861, potassium voltage-gated channel modifier subfamily V member 1)]
KY21.Chr2.769	1072.01	0.0269918	0.0650157	0.415159	0.678025	0.999973	1054.97	1028.61	1093.88	1110.59	http://ghost.zool.kyoto-u.ac.jp/jbrowse/?data=data%2Fht&loc=Chr2%3A4404405..4405597&tracks=DNA%2Cky21gene%2CKH2013&highlight=	ORF:[122..1048/1192];Human Homolog:[MORF4L1 (HGNC:16989, mortality factor 4 like 1)]
KY21.Chr13.383	401.171	0.0269905	0.0591104	0.456611	0.64795	0.999973	379.409	391.852	417.062	416.361	http://ghost.zool.kyoto-u.ac.jp/jbrowse/?data=data%2Fht&loc=Chr13%3A3484728..3488735&tracks=DNA%2Cky21gene%2CKH2013&highlight=	ORF:[96..1709/1903]
KY21.Chr1.293	1070.35	0.0269789	0.0592386	0.455427	0.648802	0.999973	907.419	1151.06	1032.82	1190.11	http://ghost.zool.kyoto-u.ac.jp/jbrowse/?data=data%2Fht&loc=Chr1%3A2214861..2233061&tracks=DNA%2Cky21gene%2CKH2013&highlight=	ORF:[83..2539/2980];Human Homolog:[KCND2 (HGNC:6238, potassium voltage-gated channel subfamily D member 2)]
KY21.Chr1.437	233.803	0.0269781	0.0494314	0.545768	0.585225	0.999973	186.543	252.05	247.339	249.28	http://ghost.zool.kyoto-u.ac.jp/jbrowse/?data=data%2Fht&loc=Chr1%3A3235614..3239672&tracks=DNA%2Cky21gene%2CKH2013&highlight=	ORF:[1..909/1076];Human Homolog:[FCGBP (HGNC:13572, Fc fragment of IgG binding protein)]
KY21.Chr8.866	684.315	0.0269714	0.0628087	0.429421	0.667617	0.999973	654.48	670.434	691.308	721.037	http://ghost.zool.kyoto-u.ac.jp/jbrowse/?data=data%2Fht&loc=Chr8%3A5220954..5232828&tracks=DNA%2Cky21gene%2CKH2013&highlight=	ORF:[173..3904/4718];Human Homolog:[ADAMTS6 (HGNC:222, ADAM metallopeptidase with thrombospondin type 1 motif 6)]
KY21.Chr14.473	242.24	0.02696	0.0539587	0.499642	0.617327	0.999973	231.861	228.58	249.409	259.109	http://ghost.zool.kyoto-u.ac.jp/jbrowse/?data=data%2Fht&loc=Chr14%3A3540462..3551933&tracks=DNA%2Cky21gene%2CKH2013&highlight=	ORF:[2..2758/2813];Human Homolog:[CNBD2 (HGNC:16145, cyclic nucleotide binding domain containing 2)]
KY21.Chr9.704	1036.09	0.0269477	0.0539284	0.499695	0.61729	0.999973	1176.17	792.887	1174.6	1000.7	http://ghost.zool.kyoto-u.ac.jp/jbrowse/?data=data%2Fht&loc=Chr9%3A5228935..5235341&tracks=DNA%2Cky21gene%2CKH2013&highlight=	ORF:[97..1167/1389];Human Homolog:[AK1 (HGNC:361, adenylate kinase 1)]
KY21.Chr14.787	75.5394	0.0269345	0.0370522	0.726934	0.467267	0.999973	75.8817	57.145	86.931	82.2	http://ghost.zool.kyoto-u.ac.jp/jbrowse/?data=data%2Fht&loc=Chr14%3A5636687..5638776&tracks=DNA%2Cky21gene%2CKH2013&highlight=	ORF:[92..412/877];Human Homolog:[GPX6 (HGNC:4558, glutathione peroxidase 6)]
KY21.Chr2.449	60.9226	0.026931	0.0311957	0.863292	0.387977	0.999973	52.6956	47.961	92.1054	50.9282	http://ghost.zool.kyoto-u.ac.jp/jbrowse/?data=data%2Fht&loc=Chr2%3A2527015..2529376&tracks=DNA%2Cky21gene%2CKH2013&highlight=	ORF:[3..1049/1172];Human Homolog:[FUT8 (HGNC:4019, fucosyltransferase 8)]
KY21.Chr7.541	177.335	0.0269181	0.0495793	0.54293	0.587178	0.999973	170.734	162.251	178.002	198.352	http://ghost.zool.kyoto-u.ac.jp/jbrowse/?data=data%2Fht&loc=Chr7%3A3868894..3871246&tracks=DNA%2Cky21gene%2CKH2013&highlight=	ORF:[9..1112/1291]; En (engrailed homeobox);Human Homolog:[EN1 (HGNC:3342, engrailed homeobox 1)]
KY21.Chr4.668	674.533	0.0269107	0.0624574	0.430864	0.666567	0.999973	676.612	628.595	699.587	693.339	http://ghost.zool.kyoto-u.ac.jp/jbrowse/?data=data%2Fht&loc=Chr4%3A4164344..4167168&tracks=DNA%2Cky21gene%2CKH2013&highlight=	ORF:[486..1991/2824];Human Homolog:[HSF1 (HGNC:5224, heat shock transcription factor 1)]
KY21.Chr1.971	2816.5	0.0269097	0.0641832	0.419264	0.675023	0.999973	2544.15	2922.56	2711.42	3087.86	http://ghost.zool.kyoto-u.ac.jp/jbrowse/?data=data%2Fht&loc=Chr1%3A7169282..7170857&tracks=DNA%2Cky21gene%2CKH2013&highlight=	ORF:[361..726/1054];Human Homolog:[EMP3 (HGNC:3335, epithelial membrane protein 3)]
KY21.Chr7.188	95.9377	0.0269012	0.0402781	0.667886	0.504206	0.999973	76.9356	95.922	98.3148	112.578	http://ghost.zool.kyoto-u.ac.jp/jbrowse/?data=data%2Fht&loc=Chr7%3A1331587..1344137&tracks=DNA%2Cky21gene%2CKH2013&highlight=	ORF:[2..796/991];Human Homolog:[COL1A1 (HGNC:2197, collagen type I alpha 1 chain)]
KY21.Chr9.1135	12734.7	0.0268723	0.0680566	0.394853	0.692951	0.999973	12229.6	12668.8	12934.1	13106.4	http://ghost.zool.kyoto-u.ac.jp/jbrowse/?data=data%2Fht&loc=Chr9%3A7948581..7953109&tracks=DNA%2Cky21gene%2CKH2013&highlight=	ORF:[166..1458/1568];Human Homolog:[GMPPA (HGNC:22923, GDP-mannose pyrophosphorylase A)]
KY21.Chr1.442	408.573	0.0268585	0.0522905	0.51364	0.607504	0.999973	403.649	369.402	502.958	358.285	http://ghost.zool.kyoto-u.ac.jp/jbrowse/?data=data%2Fht&loc=Chr1%3A3248891..3251929&tracks=DNA%2Cky21gene%2CKH2013&highlight=	ORF:[363..890/1143];Human Homolog:[TMPRSS15 (HGNC:9490, transmembrane serine protease 15)]
KY21.Chr1.119	436.076	0.026834	0.0514315	0.521741	0.60185	0.999973	475.315	347.972	515.376	405.639	http://ghost.zool.kyoto-u.ac.jp/jbrowse/?data=data%2Fht&loc=Chr1%3A870477..873035&tracks=DNA%2Cky21gene%2CKH2013&highlight=	ORF:[11..472/509];Human Homolog:[LRP8 (HGNC:6700, LDL receptor related protein 8)]
KY21.Chr3.62	65.3626	0.0268253	0.0346325	0.77457	0.438594	0.999973	47.4261	65.3086	68.3029	80.413	http://ghost.zool.kyoto-u.ac.jp/jbrowse/?data=data%2Fht&loc=Chr3%3A342574..349045&tracks=DNA%2Cky21gene%2CKH2013&highlight=	ORF:[35..1321/1963];Human Homolog:[SLC23A2 (HGNC:10973, solute carrier family 23 member 2)]
KY21.Chr5.505	1477.41	0.0267992	0.0601599	0.445466	0.655983	0.999973	1291.04	1556.18	1376.41	1685.99	http://ghost.zool.kyoto-u.ac.jp/jbrowse/?data=data%2Fht&loc=Chr5%3A3422052..3429205&tracks=DNA%2Cky21gene%2CKH2013&highlight=	ORF:[43..3519/4238];Human Homolog:[TAF2 (HGNC:11536, TATA-box binding protein associated factor 2)]
KY21.Chr4.1012	41905.4	0.0267988	0.0653295	0.410209	0.681652	0.999973	37865	43643.5	40242.8	45870.3	http://ghost.zool.kyoto-u.ac.jp/jbrowse/?data=data%2Fht&loc=Chr4%3A6379522..6382812&tracks=DNA%2Cky21gene%2CKH2013&highlight=	ORF:[17..961/1222]; Tnnt (troponin T);Human Homolog:[TNNT2 (HGNC:11949, troponin T2, cardiac type)]
KY21.Chr3.1363	123.502	0.0267954	0.043699	0.613181	0.539756	0.999973	102.23	124.495	125.222	142.063	http://ghost.zool.kyoto-u.ac.jp/jbrowse/?data=data%2Fht&loc=Chr3%3A8929725..8933202&tracks=DNA%2Cky21gene%2CKH2013&highlight=	ORF:[1..1857/2069];Human Homolog:[ADAMTS7 (HGNC:223, ADAM metallopeptidase with thrombospondin type 1 motif 7)]
KY21.Chr6.665	788.675	0.0267871	0.0625147	0.428493	0.668293	0.999973	738.793	787.785	773.065	855.058	http://ghost.zool.kyoto-u.ac.jp/jbrowse/?data=data%2Fht&loc=Chr6%3A4617136..4618301&tracks=DNA%2Cky21gene%2CKH2013&highlight=	ORF:[62..550/837];Human Homolog:[FAM241B (HGNC:23519, family with sequence similarity 241 member B)]
KY21.Chr14.225	14891	0.0267681	0.0638313	0.419357	0.674955	0.999973	12983.2	15905.7	14438.8	16236.3	http://ghost.zool.kyoto-u.ac.jp/jbrowse/?data=data%2Fht&loc=Chr14%3A1689485..1699052&tracks=DNA%2Cky21gene%2CKH2013&highlight=	ORF:[148..3630/3892];Human Homolog:[PIM3 (HGNC:19310, Pim-3 proto-oncogene, serine/threonine kinase)]
KY21.Chr4.1204	268.068	0.0267631	0.0550591	0.48608	0.62691	0.999973	251.885	259.193	275.281	285.913	http://ghost.zool.kyoto-u.ac.jp/jbrowse/?data=data%2Fht&loc=Chr4%3A7643120..7644746&tracks=DNA%2Cky21gene%2CKH2013&highlight=	ORF:[81..887/1095];Human Homolog:[KLB (HGNC:15527, klotho beta)]
KY21.Chr11.138	80.9144	0.0267578	0.038236	0.699805	0.484049	0.999973	63.2348	80.6153	93.1403	86.6674	http://ghost.zool.kyoto-u.ac.jp/jbrowse/?data=data%2Fht&loc=Chr11%3A718403..722958&tracks=DNA%2Cky21gene%2CKH2013&highlight=	ORF:[431..1615/2024];Human Homolog:[SORL1 (HGNC:11185, sortilin related receptor 1)]
KY21.Chr11.112	250.142	0.0267485	0.0479973	0.557291	0.577328	0.999973	189.704	277.562	260.793	272.511	http://ghost.zool.kyoto-u.ac.jp/jbrowse/?data=data%2Fht&loc=Chr11%3A455572..457681&tracks=DNA%2Cky21gene%2CKH2013&highlight=	ORF:[1..1911/2109];Human Homolog:[ZBED1 (HGNC:447, zinc finger BED-type containing 1)]
KY21.Chr9.645	1124.27	0.0267196	0.063725	0.419294	0.675001	0.999973	1161.41	1019.43	1166.32	1149.91	http://ghost.zool.kyoto-u.ac.jp/jbrowse/?data=data%2Fht&loc=Chr9%3A4691992..4698025&tracks=DNA%2Cky21gene%2CKH2013&highlight=	ORF:[105..1187/1461];Human Homolog:[RAVER1 (HGNC:30296, ribonucleoprotein, PTB binding 1)]
KY21.Chr14.115	8224.51	0.0266969	0.0676272	0.394765	0.693016	0.999973	7830.57	8237.05	8205.66	8624.74	http://ghost.zool.kyoto-u.ac.jp/jbrowse/?data=data%2Fht&loc=Chr14%3A926981..933196&tracks=DNA%2Cky21gene%2CKH2013&highlight=	ORF:[176..1030/1303];Human Homolog:[PDLIM3 (HGNC:20767, PDZ and LIM domain 3)]
KY21.Chr4.919	449.665	0.026691	0.0592174	0.450729	0.652185	0.999973	408.918	456.14	463.632	469.969	http://ghost.zool.kyoto-u.ac.jp/jbrowse/?data=data%2Fht&loc=Chr4%3A5700186..5701242&tracks=DNA%2Cky21gene%2CKH2013&highlight=	ORF:[39..728/1056];Human Homolog:[ADAM12 (HGNC:190, ADAM metallopeptidase domain 12)]
KY21.Chr7.977	279136	0.0266797	0.0675335	0.395059	0.6928	0.999973	259702	285526	279502	291816	http://ghost.zool.kyoto-u.ac.jp/jbrowse/?data=data%2Fht&loc=Chr7%3A7344411..7352486&tracks=DNA%2Cky21gene%2CKH2013&highlight=	ORF:[2..2653/2817];Human Homolog:[SVEP1 (HGNC:15985, sushi, von Willebrand factor type A, EGF and pentraxin domain containing 1)]
KY21.Chr12.705	382.028	0.026673	0.0567923	0.469658	0.638599	0.999973	368.869	362.259	431.55	365.432	http://ghost.zool.kyoto-u.ac.jp/jbrowse/?data=data%2Fht&loc=Chr12%3A5109677..5118598&tracks=DNA%2Cky21gene%2CKH2013&highlight=	ORF:[71..1999/2931];Human Homolog:[MAMDC4 (HGNC:24083, MAM domain containing 4)]
KY21.Chr3.505	28.1756	0.0266706	0.0229993	1.15963	0.2462	0.999973	12.647	25.5112	28.977	45.5674	http://ghost.zool.kyoto-u.ac.jp/jbrowse/?data=data%2Fht&loc=Chr3%3A3447545..3448115&tracks=DNA%2Cky21gene%2CKH2013&highlight=	ORF:[1..240/366];Human Homolog:[PEG3 (HGNC:8826, paternally expressed 3)]
KY21.Chr3.322	23.7644	0.0266248	0.0230389	1.15565	0.247826	0.999973	20.0243	12.2454	27.9421	34.8456	http://ghost.zool.kyoto-u.ac.jp/jbrowse/?data=data%2Fht&loc=Chr3%3A1985239..1986662&tracks=DNA%2Cky21gene%2CKH2013&highlight=	ORF:[22..231/644];Human Homolog:[PCLO (HGNC:13406, piccolo presynaptic cytomatrix protein)]
KY21.Chr11.122	246.487	0.0265973	0.0539747	0.492774	0.622172	0.999973	237.13	231.641	267.002	250.174	http://ghost.zool.kyoto-u.ac.jp/jbrowse/?data=data%2Fht&loc=Chr11%3A549779..566296&tracks=DNA%2Cky21gene%2CKH2013&highlight=	ORF:[1..3057/3200];Human Homolog:[PREX1 (HGNC:32594, phosphatidylinositol-3,4,5-trisphosphate dependent Rac exchange factor 1)]
KY21.Chr3.732	610.694	0.0265931	0.0614123	0.433025	0.664996	0.999973	618.647	561.246	643.703	619.18	http://ghost.zool.kyoto-u.ac.jp/jbrowse/?data=data%2Fht&loc=Chr3%3A5059609..5060516&tracks=DNA%2Cky21gene%2CKH2013&highlight=	ORF:[282..614/907];Human Homolog:[CDHR5 (HGNC:7521, cadherin related family member 5)]
KY21.Chr2.867	4389.1	0.0265898	0.0658597	0.403734	0.686408	0.999973	4516.02	4030.76	4712.9	4296.74	http://ghost.zool.kyoto-u.ac.jp/jbrowse/?data=data%2Fht&loc=Chr2%3A5026981..5039321&tracks=DNA%2Cky21gene%2CKH2013&highlight=	ORF:[124..2679/3315];Human Homolog:[LPIN1 (HGNC:13345, lipin 1)]
KY21.Chr14.553	1903.49	0.026552	0.0661727	0.401254	0.688233	0.999973	1878.07	1830.68	2019.08	1886.13	http://ghost.zool.kyoto-u.ac.jp/jbrowse/?data=data%2Fht&loc=Chr14%3A4063679..4070706&tracks=DNA%2Cky21gene%2CKH2013&highlight=	ORF:[115..1134/1638];Human Homolog:[SLC25A22 (HGNC:19954, solute carrier family 25 member 22)]
KY21.Chr11.286	2706.83	0.0265177	0.0644354	0.41154	0.680677	0.999973	2512.53	2746.02	2567.57	3001.19	http://ghost.zool.kyoto-u.ac.jp/jbrowse/?data=data%2Fht&loc=Chr11%3A1708216..1715889&tracks=DNA%2Cky21gene%2CKH2013&highlight=	ORF:[715..2793/3987];Human Homolog:[GBE1 (HGNC:4180, 1,4-alpha-glucan branching enzyme 1)]
KY21.Chr1.1430	923.319	0.0264835	0.0636354	0.416175	0.677282	0.999973	883.179	908.198	906.566	995.334	http://ghost.zool.kyoto-u.ac.jp/jbrowse/?data=data%2Fht&loc=Chr1%3A10087483..10088870&tracks=DNA%2Cky21gene%2CKH2013&highlight=	ORF:[2..604/776];Human Homolog:[TMEM241 (HGNC:31723, transmembrane protein 241)]
KY21.Chr11.1187	431.332	0.0264772	0.0555662	0.476499	0.633719	0.999973	453.183	370.422	485.365	416.361	http://ghost.zool.kyoto-u.ac.jp/jbrowse/?data=data%2Fht&loc=Chr11%3A8056565..8057383&tracks=DNA%2Cky21gene%2CKH2013&highlight=	ORF:[14..229/765];Human Homolog:[ADGRE3 (HGNC:23647, adhesion G protein-coupled receptor E3)]
KY21.Chr2.649	180.914	0.0264626	0.0491166	0.538772	0.590044	0.999973	181.273	158.169	202.839	181.376	http://ghost.zool.kyoto-u.ac.jp/jbrowse/?data=data%2Fht&loc=Chr2%3A3617009..3619568&tracks=DNA%2Cky21gene%2CKH2013&highlight=	ORF:[5..1048/1267];Human Homolog:[AGMAT (HGNC:18407, agmatinase)]
KY21.Chr3.1034	168.361	0.02645	0.049502	0.534323	0.593118	0.999973	160.195	156.128	181.106	176.015	http://ghost.zool.kyoto-u.ac.jp/jbrowse/?data=data%2Fht&loc=Chr3%3A7063740..7066341&tracks=DNA%2Cky21gene%2CKH2013&highlight=	ORF:[2..1837/1840];Human Homolog:[NXPE3 (HGNC:28238, neurexophilin and PC-esterase domain family member 3)]
KY21.Chr9.203	179.548	0.0264312	0.0443387	0.59612	0.551095	0.999973	141.224	189.803	165.583	221.583	http://ghost.zool.kyoto-u.ac.jp/jbrowse/?data=data%2Fht&loc=Chr9%3A1452438..1459949&tracks=DNA%2Cky21gene%2CKH2013&highlight=	ORF:[244..1629/2049]; {Ci-ZF095};Human Homolog:[OSR1 (HGNC:8111, odd-skipped related transcription factor 1)]
KY21.Chr11.693	972.623	0.0264155	0.062385	0.423427	0.671983	0.999973	998.055	884.727	1059.73	947.98	http://ghost.zool.kyoto-u.ac.jp/jbrowse/?data=data%2Fht&loc=Chr11%3A4902493..4904226&tracks=DNA%2Cky21gene%2CKH2013&highlight=	ORF:[43..1176/1372];Human Homolog:[ACTB (HGNC:132, actin beta)]
KY21.Chr3.303	182.607	0.0264031	0.0489226	0.539691	0.58941	0.999973	178.111	164.292	211.118	176.909	http://ghost.zool.kyoto-u.ac.jp/jbrowse/?data=data%2Fht&loc=Chr3%3A1871144..1873168&tracks=DNA%2Cky21gene%2CKH2013&highlight=	ORF:[206..1684/2024];Human Homolog:[RXFP1 (HGNC:19718, relaxin family peptide receptor 1)]
KY21.Chr9.1097	2310.58	0.0263912	0.0609122	0.433266	0.664822	0.999973	1963.44	2498.05	2221.91	2558.92	http://ghost.zool.kyoto-u.ac.jp/jbrowse/?data=data%2Fht&loc=Chr9%3A7671896..7675330&tracks=DNA%2Cky21gene%2CKH2013&highlight=	ORF:[48..1301/1482];Human Homolog:[ASTL (HGNC:31704, astacin like metalloendopeptidase)]
KY21.Chr7.1207	686.619	0.0263622	0.0590683	0.446301	0.65538	0.999973	728.254	592.88	747.192	678.15	http://ghost.zool.kyoto-u.ac.jp/jbrowse/?data=data%2Fht&loc=Chr7%3A8905186..8905830&tracks=DNA%2Cky21gene%2CKH2013&highlight=	ORF:[1..390/446];Human Homolog:[DENND4B (HGNC:29044, DENN domain containing 4B)]
KY21.Chr11.780	237.933	0.026358	0.0463889	0.568196	0.569902	0.999973	177.057	265.316	235.955	273.404	http://ghost.zool.kyoto-u.ac.jp/jbrowse/?data=data%2Fht&loc=Chr11%3A5545854..5560589&tracks=DNA%2Cky21gene%2CKH2013&highlight=	ORF:[71..364/709];Human Homolog:[ZNF302 (HGNC:13848, zinc finger protein 302)]
KY21.Chr6.87	147.544	0.0263406	0.0466174	0.565038	0.572048	0.999973	132.793	141.842	144.885	170.654	http://ghost.zool.kyoto-u.ac.jp/jbrowse/?data=data%2Fht&loc=Chr6%3A670765..684226&tracks=DNA%2Cky21gene%2CKH2013&highlight=	ORF:[1..3450/3450];Human Homolog:[VWF (HGNC:12726, von Willebrand factor)]
KY21.Chr5.210	959.705	0.0263192	0.0623335	0.422232	0.672856	0.999973	983.301	874.523	1047.31	933.684	http://ghost.zool.kyoto-u.ac.jp/jbrowse/?data=data%2Fht&loc=Chr5%3A1436616..1441240&tracks=DNA%2Cky21gene%2CKH2013&highlight=	ORF:[43..1689/1818];Human Homolog:[FUT8 (HGNC:4019, fucosyltransferase 8)]
KY21.Chr2.540	776.495	0.0262472	0.0633299	0.414451	0.678544	0.999973	735.631	770.437	782.379	817.532	http://ghost.zool.kyoto-u.ac.jp/jbrowse/?data=data%2Fht&loc=Chr2%3A3020886..3024775&tracks=DNA%2Cky21gene%2CKH2013&highlight=	ORF:[2..1129/1691];Human Homolog:[FAXDC2 (HGNC:1334, fatty acid hydroxylase domain containing 2)]
KY21.Chr9.1117	57.8131	0.0262434	0.0315867	0.830839	0.406065	0.999973	57.9652	38.777	55.8842	78.6261	http://ghost.zool.kyoto-u.ac.jp/jbrowse/?data=data%2Fht&loc=Chr9%3A7836583..7840311&tracks=DNA%2Cky21gene%2CKH2013&highlight=	ORF:[25..948/951];Human Homolog:[OLFM4 (HGNC:17190, olfactomedin 4)]
KY21.Chr13.145	1806.64	0.0262327	0.0648979	0.404215	0.686054	0.999973	1642	1871.5	1822.45	1890.6	http://ghost.zool.kyoto-u.ac.jp/jbrowse/?data=data%2Fht&loc=Chr13%3A1128427..1153862&tracks=DNA%2Cky21gene%2CKH2013&highlight=	ORF:[1..1860/2582];Human Homolog:[ACSF2 (HGNC:26101, acyl-CoA synthetase family member 2)]
KY21.Chr14.153	16387.5	0.0261632	0.0669685	0.390679	0.696035	0.999973	16607.6	15381.2	17597.3	15963.8	http://ghost.zool.kyoto-u.ac.jp/jbrowse/?data=data%2Fht&loc=Chr14%3A1197325..1217326&tracks=DNA%2Cky21gene%2CKH2013&highlight=	ORF:[52..3822/5461];Human Homolog:[LARP1 (HGNC:29531, La ribonucleoprotein 1, translational regulator)]
KY21.Chr11.539	659.51	0.0261015	0.0466472	0.559552	0.575785	0.999973	474.261	754.11	567.121	842.55	http://ghost.zool.kyoto-u.ac.jp/jbrowse/?data=data%2Fht&loc=Chr11%3A3762546..3766945&tracks=DNA%2Cky21gene%2CKH2013&highlight=	ORF:[54..998/1789]; Ptf1a-r (pancreas associated transcription factor 1a-related);Human Homolog:[PTF1A (HGNC:23734, pancreas associated transcription factor 1a)]
KY21.Chr1.1099	5767.53	0.0260923	0.067633	0.385793	0.69965	0.999973	5622.63	5651.23	5738.48	6057.78	http://ghost.zool.kyoto-u.ac.jp/jbrowse/?data=data%2Fht&loc=Chr1%3A8100893..8101597&tracks=DNA%2Cky21gene%2CKH2013&highlight=	ORF:[42..374/702];Human Homolog:[GRAMD1A (HGNC:29305, GRAM domain containing 1A)]
KY21.Chr8.1122	225.019	0.0260778	0.0402574	0.647777	0.517129	0.999973	236.076	170.415	316.677	176.909	http://ghost.zool.kyoto-u.ac.jp/jbrowse/?data=data%2Fht&loc=Chr8%3A6598070..6602854&tracks=DNA%2Cky21gene%2CKH2013&highlight=	ORF:[7..759/2108];Human Homolog:[THG1L (HGNC:26053, tRNA-histidine guanylyltransferase 1 like)]
KY21.Chr8.983	1513.89	0.0260652	0.0640478	0.406965	0.684034	0.999973	1367.98	1572.51	1506.8	1608.26	http://ghost.zool.kyoto-u.ac.jp/jbrowse/?data=data%2Fht&loc=Chr8%3A5835756..5844591&tracks=DNA%2Cky21gene%2CKH2013&highlight=	ORF:[79..2070/2722]; Ppar (peroxisome proliferator activated receptor);Human Homolog:[PPARD (HGNC:9235, peroxisome proliferator activated receptor delta)]
KY21.Chr14.504	2643.38	0.0260612	0.0644224	0.404536	0.685818	0.999973	2746.5	2390.91	2871.83	2564.28	http://ghost.zool.kyoto-u.ac.jp/jbrowse/?data=data%2Fht&loc=Chr14%3A3707712..3712539&tracks=DNA%2Cky21gene%2CKH2013&highlight=	ORF:[1..1341/1677];Human Homolog:[TNN (HGNC:22942, tenascin N)]
KY21.Chr14.489	42.0249	0.0259572	0.0269279	0.963953	0.335069	0.999973	21.0783	43.8792	48.6399	54.5022	http://ghost.zool.kyoto-u.ac.jp/jbrowse/?data=data%2Fht&loc=Chr14%3A3635284..3638236&tracks=DNA%2Cky21gene%2CKH2013&highlight=	ORF:[288..512/724];Human Homolog:[GTF2I (HGNC:4659, general transcription factor IIi)]
KY21.Chr8.242	160.665	0.0259425	0.0448211	0.578802	0.562723	0.999973	171.788	125.515	160.408	184.95	http://ghost.zool.kyoto-u.ac.jp/jbrowse/?data=data%2Fht&loc=Chr8%3A1477965..1478517&tracks=DNA%2Cky21gene%2CKH2013&highlight=	ORF:[3..290/473]; {Atonal};Human Homolog:[ATOH1 (HGNC:797, atonal bHLH transcription factor 1)]
KY21.Chr4.1178	1085.91	0.0259252	0.0641401	0.404196	0.686068	0.999973	1051.81	1058.2	1058.69	1174.92	http://ghost.zool.kyoto-u.ac.jp/jbrowse/?data=data%2Fht&loc=Chr4%3A7561190..7564270&tracks=DNA%2Cky21gene%2CKH2013&highlight=	ORF:[1..834/1038];Human Homolog:[DERL2 (HGNC:17943, derlin 2)]
KY21.Chr7.846	3985.31	0.0259042	0.061483	0.421323	0.673519	0.999973	3494.78	4213.42	3685.25	4547.8	http://ghost.zool.kyoto-u.ac.jp/jbrowse/?data=data%2Fht&loc=Chr7%3A6418790..6422742&tracks=DNA%2Cky21gene%2CKH2013&highlight=	ORF:[2..1087/2054];Human Homolog:[ATP6AP2 (HGNC:18305, ATPase H+ transporting accessory protein 2)]
KY21.Chr14.117	689.362	0.0258619	0.0543981	0.475419	0.634488	0.999973	587.029	727.579	613.691	829.148	http://ghost.zool.kyoto-u.ac.jp/jbrowse/?data=data%2Fht&loc=Chr14%3A950708..954374&tracks=DNA%2Cky21gene%2CKH2013&highlight=	ORF:[16..948/1817];Human Homolog:[KLHL2 (HGNC:6353, kelch like family member 2)]
KY21.Chr11.248	71.0881	0.0258404	0.031219	0.827713	0.407833	0.999973	68.5043	50.0019	108.664	57.1826	http://ghost.zool.kyoto-u.ac.jp/jbrowse/?data=data%2Fht&loc=Chr11%3A1439997..1441422&tracks=DNA%2Cky21gene%2CKH2013&highlight=	ORF:[538..1092/1425];Human Homolog:[STN1 (HGNC:26200, STN1 subunit of CST complex)]
KY21.Chr13.432	1286.43	0.0258306	0.0605926	0.4263	0.669889	0.999973	1115.04	1369.44	1232.56	1428.67	http://ghost.zool.kyoto-u.ac.jp/jbrowse/?data=data%2Fht&loc=Chr13%3A3848133..3860501&tracks=DNA%2Cky21gene%2CKH2013&highlight=	ORF:[3..926/1439];Human Homolog:[PHYHD1 (HGNC:23396, phytanoyl-CoA dioxygenase domain containing 1)]
KY21.Chr7.559	184.525	0.0258146	0.046532	0.554769	0.579052	0.999973	184.435	159.19	225.607	168.867	http://ghost.zool.kyoto-u.ac.jp/jbrowse/?data=data%2Fht&loc=Chr7%3A3946346..3959228&tracks=DNA%2Cky21gene%2CKH2013&highlight=	ORF:[199..2664/3506];Human Homolog:[OIT3 (HGNC:29953, oncoprotein induced transcript 3)]
KY21.Chr1.280	976.142	0.0258016	0.0552655	0.466866	0.640596	0.999973	799.92	1065.35	892.077	1147.23	http://ghost.zool.kyoto-u.ac.jp/jbrowse/?data=data%2Fht&loc=Chr1%3A2133016..2141923&tracks=DNA%2Cky21gene%2CKH2013&highlight=	ORF:[3..632/1023];Human Homolog:[HPGDS (HGNC:17890, hematopoietic prostaglandin D synthase)]
KY21.Chr11.1272	132.467	0.0257939	0.0453788	0.568412	0.569755	0.999973	124.362	121.433	130.396	153.678	http://ghost.zool.kyoto-u.ac.jp/jbrowse/?data=data%2Fht&loc=Chr11%3A8544762..8546517&tracks=DNA%2Cky21gene%2CKH2013&highlight=	ORF:[2..454/771];Human Homolog:[POLD4 (HGNC:14106, DNA polymerase delta 4, accessory subunit)]
KY21.Chr12.961	728.457	0.0257734	0.0463825	0.555672	0.578435	0.999973	842.076	514.305	929.333	628.115	http://ghost.zool.kyoto-u.ac.jp/jbrowse/?data=data%2Fht&loc=Chr12%3A6939219..6950042&tracks=DNA%2Cky21gene%2CKH2013&highlight=	ORF:[9..1973/2595];Human Homolog:[GLIPR2 (HGNC:18007, GLI pathogenesis related 2)]
KY21.Chr3.387	1297.72	0.0257717	0.0654819	0.39357	0.693898	0.999973	1252.05	1275.56	1299.82	1363.45	http://ghost.zool.kyoto-u.ac.jp/jbrowse/?data=data%2Fht&loc=Chr3%3A2491755..2513839&tracks=DNA%2Cky21gene%2CKH2013&highlight=	ORF:[2..6718/6915];Human Homolog:[INTS1 (HGNC:24555, integrator complex subunit 1)]
KY21.Chr1.2025	6331.89	0.0257525	0.0579768	0.444186	0.656908	0.999973	6843.06	5325.71	7529.88	5628.91	http://ghost.zool.kyoto-u.ac.jp/jbrowse/?data=data%2Fht&loc=Chr1%3A13721333..13730549&tracks=DNA%2Cky21gene%2CKH2013&highlight=	ORF:[31..1338/1630];Human Homolog:[TECTA (HGNC:11720, tectorin alpha)]
KY21.Chr8.552	1254.79	0.0257335	0.0647264	0.397573	0.690945	0.999973	1193.03	1248.01	1232.56	1345.58	http://ghost.zool.kyoto-u.ac.jp/jbrowse/?data=data%2Fht&loc=Chr8%3A3293915..3298380&tracks=DNA%2Cky21gene%2CKH2013&highlight=	ORF:[15..1154/1536];Human Homolog:[FANK1 (HGNC:23527, fibronectin type III and ankyrin repeat domains 1)]
KY21.Chr7.892	130.492	0.0257258	0.0460609	0.558518	0.576491	0.999973	124.362	118.372	140.745	138.489	http://ghost.zool.kyoto-u.ac.jp/jbrowse/?data=data%2Fht&loc=Chr7%3A6705136..6707022&tracks=DNA%2Cky21gene%2CKH2013&highlight=	ORF:[445..771/1886];Human Homolog:[FSD2 (HGNC:18024, fibronectin type III and SPRY domain containing 2)]
KY21.Chr1.184	1294.91	0.025709	0.0646795	0.397483	0.691012	0.999973	1201.46	1317.4	1294.65	1366.13	http://ghost.zool.kyoto-u.ac.jp/jbrowse/?data=data%2Fht&loc=Chr1%3A1380710..1390329&tracks=DNA%2Cky21gene%2CKH2013&highlight=	ORF:[1..2139/2727];Human Homolog:[TMCO3 (HGNC:20329, transmembrane and coiled-coil domains 3)]
KY21.Chr3.290	3914.95	0.0256998	0.0622191	0.413053	0.679568	0.999973	3367.25	4216.49	3772.18	4303.88	http://ghost.zool.kyoto-u.ac.jp/jbrowse/?data=data%2Fht&loc=Chr3%3A1819852..1825514&tracks=DNA%2Cky21gene%2CKH2013&highlight=	ORF:[180..3428/4257]
KY21.Chr11.1201	2137.9	0.0256966	0.0556976	0.461359	0.644541	0.999973	1730.52	2359.27	1920.76	2541.05	http://ghost.zool.kyoto-u.ac.jp/jbrowse/?data=data%2Fht&loc=Chr11%3A8116438..8121559&tracks=DNA%2Cky21gene%2CKH2013&highlight=	ORF:[46..1086/1657];Human Homolog:[CHST11 (HGNC:17422, carbohydrate sulfotransferase 11)]
KY21.Chr11.885	120.08	0.0256586	0.04027	0.637165	0.524018	0.999973	128.577	88.7789	145.92	117.046	http://ghost.zool.kyoto-u.ac.jp/jbrowse/?data=data%2Fht&loc=Chr11%3A6279814..6284670&tracks=DNA%2Cky21gene%2CKH2013&highlight=	ORF:[1..1983/2085];Human Homolog:[ALPL (HGNC:438, alkaline phosphatase, biomineralization associated)]
KY21.Chr6.222	3043.48	0.0256563	0.0657392	0.390274	0.696334	0.999973	2793.92	3136.85	3233	3010.13	http://ghost.zool.kyoto-u.ac.jp/jbrowse/?data=data%2Fht&loc=Chr6%3A1546738..1555436&tracks=DNA%2Cky21gene%2CKH2013&highlight=	ORF:[43..1854/2034];Human Homolog:[ALPL (HGNC:438, alkaline phosphatase, biomineralization associated)]
KY21.Chr8.737	4038.64	0.0256314	0.0552728	0.463725	0.642845	0.999973	4376.9	3341.96	4965.41	3470.27	http://ghost.zool.kyoto-u.ac.jp/jbrowse/?data=data%2Fht&loc=Chr8%3A4488749..4496271&tracks=DNA%2Cky21gene%2CKH2013&highlight=	ORF:[3..2270/2323];Human Homolog:[LOXL3 (HGNC:13869, lysyl oxidase like 3)]
KY21.Chr6.217	216.323	0.0256153	0.0513089	0.499236	0.617613	0.999973	196.028	213.273	244.235	211.754	http://ghost.zool.kyoto-u.ac.jp/jbrowse/?data=data%2Fht&loc=Chr6%3A1514974..1526071&tracks=DNA%2Cky21gene%2CKH2013&highlight=	ORF:[2..1369/1772];Human Homolog:[KYAT3 (HGNC:33238, kynurenine aminotransferase 3)]
KY21.Chr4.539	845.931	0.0255798	0.0530944	0.48178	0.629962	0.999973	661.857	946.975	781.344	993.547	http://ghost.zool.kyoto-u.ac.jp/jbrowse/?data=data%2Fht&loc=Chr4%3A3510341..3513587&tracks=DNA%2Cky21gene%2CKH2013&highlight=	ORF:[1408..1866/3246];Human Homolog:[KIAA2012 (HGNC:51250, KIAA2012)]
KY21.Chr6.345	465.756	0.0255777	0.0539025	0.474518	0.635131	0.999973	500.609	386.749	536.074	439.591	http://ghost.zool.kyoto-u.ac.jp/jbrowse/?data=data%2Fht&loc=Chr6%3A2521440..2526151&tracks=DNA%2Cky21gene%2CKH2013&highlight=	ORF:[220..1731/1882];Human Homolog:[FLVCR2 (HGNC:20105, FLVCR heme transporter 2)]
KY21.Chr12.23	1676.26	0.0255378	0.0657019	0.388692	0.697504	0.999973	1589.3	1677.61	1661	1777.13	http://ghost.zool.kyoto-u.ac.jp/jbrowse/?data=data%2Fht&loc=Chr12%3A85697..87441&tracks=DNA%2Cky21gene%2CKH2013&highlight=	ORF:[8..1315/1380];Human Homolog:[AGK (HGNC:21869, acylglycerol kinase)]
KY21.Chr11.1288	1998.41	0.0255286	0.0663182	0.384941	0.700281	0.999973	1883.34	2015.38	2060.47	2034.45	http://ghost.zool.kyoto-u.ac.jp/jbrowse/?data=data%2Fht&loc=Chr11%3A8594299..8597050&tracks=DNA%2Cky21gene%2CKH2013&highlight=	ORF:[84..1193/1270];Human Homolog:[B3GALT1 (HGNC:916, beta-1,3-galactosyltransferase 1)]
KY21.Chr10.873	226.263	0.0255238	0.0454341	0.561777	0.574268	0.999973	243.454	176.537	280.456	204.606	http://ghost.zool.kyoto-u.ac.jp/jbrowse/?data=data%2Fht&loc=Chr10%3A6111433..6112690&tracks=DNA%2Cky21gene%2CKH2013&highlight=	ORF:[2..574/1257];Human Homolog:[MPV17L2 (HGNC:28177, MPV17 mitochondrial inner membrane protein like 2)]
KY21.Chr2.1442	6907.35	0.0255106	0.0664723	0.383778	0.701143	0.999973	6386.71	7093.13	6783.72	7365.83	http://ghost.zool.kyoto-u.ac.jp/jbrowse/?data=data%2Fht&loc=Chr2%3A9093168..9101223&tracks=DNA%2Cky21gene%2CKH2013&highlight=	ORF:[21..1346/1963];Human Homolog:[TRIM54 (HGNC:16008, tripartite motif containing 54)]
KY21.Chr1.1714	3139.95	0.0255106	0.0634337	0.402161	0.687566	0.999973	2773.9	3322.57	3033.27	3430.06	http://ghost.zool.kyoto-u.ac.jp/jbrowse/?data=data%2Fht&loc=Chr1%3A11746211..11748138&tracks=DNA%2Cky21gene%2CKH2013&highlight=	ORF:[63..449/1073];Human Homolog:[MAP1A (HGNC:6835, microtubule associated protein 1A)]
KY21.Chr13.308	661.57	0.0254971	0.0626961	0.406677	0.684245	0.999973	650.264	632.677	672.68	690.658	http://ghost.zool.kyoto-u.ac.jp/jbrowse/?data=data%2Fht&loc=Chr13%3A2848051..2849931&tracks=DNA%2Cky21gene%2CKH2013&highlight=	ORF:[1..1383/1880];Human Homolog:[GTSE1 (HGNC:13698, G2 and S-phase expressed 1)]
KY21.Chr14.847	673.34	0.0254779	0.0622086	0.409556	0.682132	0.999973	629.186	675.536	674.75	713.889	http://ghost.zool.kyoto-u.ac.jp/jbrowse/?data=data%2Fht&loc=Chr14%3A6070859..6076130&tracks=DNA%2Cky21gene%2CKH2013&highlight=	ORF:[31..1230/1470];Human Homolog:[TBATA (HGNC:23511, thymus, brain and testes associated)]
KY21.Chr9.240	494.845	0.0254628	0.0588229	0.432872	0.665108	0.999973	451.075	502.06	481.225	545.022	http://ghost.zool.kyoto-u.ac.jp/jbrowse/?data=data%2Fht&loc=Chr9%3A1634798..1642695&tracks=DNA%2Cky21gene%2CKH2013&highlight=	ORF:[17..1351/1658]; Lhx2/9 (LIM homeobox 2/9);Human Homolog:[LHX9 (HGNC:14222, LIM homeobox 9)]
KY21.Chr1.1731	2399.83	0.0254523	0.0636503	0.399877	0.689247	0.999973	2157.36	2504.18	2304.71	2633.08	http://ghost.zool.kyoto-u.ac.jp/jbrowse/?data=data%2Fht&loc=Chr1%3A11839672..11841380&tracks=DNA%2Cky21gene%2CKH2013&highlight=	ORF:[12..527/738];Human Homolog:[LIM2 (HGNC:6610, lens intrinsic membrane protein 2)]
KY21.Chr7.1100	508.831	0.0254455	0.0551803	0.461134	0.644703	0.999973	426.835	545.939	485.365	577.187	http://ghost.zool.kyoto-u.ac.jp/jbrowse/?data=data%2Fht&loc=Chr7%3A8228814..8238253&tracks=DNA%2Cky21gene%2CKH2013&highlight=	ORF:[752..1015/1620];Human Homolog:[DLEC1 (HGNC:2899, DLEC1 cilia and flagella associated protein)]
KY21.Chr7.807	8318.72	0.0254317	0.0621878	0.40895	0.682577	0.999973	7163.45	8955.44	7887.95	9268.05	http://ghost.zool.kyoto-u.ac.jp/jbrowse/?data=data%2Fht&loc=Chr7%3A6113955..6134257&tracks=DNA%2Cky21gene%2CKH2013&highlight=	ORF:[58..3438/3805];Human Homolog:[PDZK1 (HGNC:8821, PDZ domain containing 1)]
KY21.Chr10.1163	299.554	0.025431	0.0504514	0.504069	0.614213	0.999973	243.454	322.461	285.63	346.669	http://ghost.zool.kyoto-u.ac.jp/jbrowse/?data=data%2Fht&loc=Chr10%3A8225685..8234014&tracks=DNA%2Cky21gene%2CKH2013&highlight=	ORF:[245..2836/2884];Human Homolog:[PXDN (HGNC:14966, peroxidasin)]
KY21.Chr10.455	902.06	0.0254158	0.0635955	0.399648	0.689416	0.999973	870.532	881.666	884.833	971.21	http://ghost.zool.kyoto-u.ac.jp/jbrowse/?data=data%2Fht&loc=Chr10%3A3257087..3264996&tracks=DNA%2Cky21gene%2CKH2013&highlight=	ORF:[3..1844/2189];Human Homolog:[RETSAT (HGNC:25991, retinol saturase)]
KY21.Chr13.162	9303.09	0.0254147	0.0660474	0.384796	0.700389	0.999973	9468.35	8674.82	10152.3	8916.91	http://ghost.zool.kyoto-u.ac.jp/jbrowse/?data=data%2Fht&loc=Chr13%3A1310029..1327745&tracks=DNA%2Cky21gene%2CKH2013&highlight=	ORF:[240..1583/2243];Human Homolog:[UMOD (HGNC:12559, uromodulin)]
KY21.Chr1.1298	4007.72	0.0254146	0.0637833	0.398451	0.690298	0.999973	3556.96	4229.75	3858.08	4386.08	http://ghost.zool.kyoto-u.ac.jp/jbrowse/?data=data%2Fht&loc=Chr1%3A9224877..9245187&tracks=DNA%2Cky21gene%2CKH2013&highlight=	ORF:[2..2140/2925];Human Homolog:[FBLN1 (HGNC:3600, fibulin 1)]
KY21.Chr3.58	2299.37	0.0254122	0.0665374	0.381923	0.702518	0.999973	2321.77	2166.41	2371.97	2337.34	http://ghost.zool.kyoto-u.ac.jp/jbrowse/?data=data%2Fht&loc=Chr3%3A323506..332445&tracks=DNA%2Cky21gene%2CKH2013&highlight=	ORF:[2..1576/2330];Human Homolog:[GPT2 (HGNC:18062, glutamic--pyruvic transaminase 2)]
KY21.Chr2.913	460.805	0.0253747	0.0529163	0.479524	0.631566	0.999973	381.516	494.917	425.341	541.448	http://ghost.zool.kyoto-u.ac.jp/jbrowse/?data=data%2Fht&loc=Chr2%3A5415410..5429484&tracks=DNA%2Cky21gene%2CKH2013&highlight=	ORF:[2..2044/2560];Human Homolog:[FBXW7 (HGNC:16712, F-box and WD repeat domain containing 7)]
KY21.Chr11.55	309.077	0.0253609	0.0495408	0.511919	0.608708	0.999973	303.527	278.582	387.05	267.15	http://ghost.zool.kyoto-u.ac.jp/jbrowse/?data=data%2Fht&loc=Chr11%3A190666..193720&tracks=DNA%2Cky21gene%2CKH2013&highlight=	ORF:[3..1421/1531];Human Homolog:[EPN2 (HGNC:18639, epsin 2)]
KY21.Chr4.1167	4134.44	0.025359	0.0658482	0.385113	0.700154	0.999973	4321.04	3739.94	4265.83	4210.96	http://ghost.zool.kyoto-u.ac.jp/jbrowse/?data=data%2Fht&loc=Chr4%3A7485242..7497977&tracks=DNA%2Cky21gene%2CKH2013&highlight=	ORF:[35..2488/2712];Human Homolog:[PTPRR (HGNC:9680, protein tyrosine phosphatase receptor type R)]
KY21.Chr2.1240	519.238	0.0253563	0.0600847	0.42201	0.673018	0.999973	490.069	512.264	567.121	507.495	http://ghost.zool.kyoto-u.ac.jp/jbrowse/?data=data%2Fht&loc=Chr2%3A7525877..7548944&tracks=DNA%2Cky21gene%2CKH2013&highlight=	ORF:[114..2954/3300];Human Homolog:[TMTC2 (HGNC:25440, transmembrane O-mannosyltransferase targeting cadherins 2)]
KY21.Chr2.491	400.77	0.0253514	0.0591796	0.428381	0.668374	0.999973	385.732	386.749	416.027	414.574	http://ghost.zool.kyoto-u.ac.jp/jbrowse/?data=data%2Fht&loc=Chr2%3A2780393..2783262&tracks=DNA%2Cky21gene%2CKH2013&highlight=	ORF:[33..614/727];Human Homolog:[TSNARE1 (HGNC:26437, t-SNARE domain containing 1)]
KY21.Chr6.664	289.74	0.0253436	0.0557106	0.454915	0.64917	0.999973	270.856	283.684	310.468	293.954	http://ghost.zool.kyoto-u.ac.jp/jbrowse/?data=data%2Fht&loc=Chr6%3A4613382..4617189&tracks=DNA%2Cky21gene%2CKH2013&highlight=	ORF:[1304..2989/3755];Human Homolog:[PRIMPOL (HGNC:26575, primase and DNA directed polymerase)]
KY21.Chr8.1181	183.691	0.0253217	0.0366961	0.69004	0.490169	0.999973	212.89	112.249	251.479	158.146	http://ghost.zool.kyoto-u.ac.jp/jbrowse/?data=data%2Fht&loc=Chr8%3A7035713..7039577&tracks=DNA%2Cky21gene%2CKH2013&highlight=	ORF:[162..1499/1962];Human Homolog:[FUT6 (HGNC:4017, fucosyltransferase 6)]
KY21.Chr1.2105	1227.5	0.025298	0.0529594	0.477686	0.632874	0.999973	939.036	1395.97	1131.14	1443.86	http://ghost.zool.kyoto-u.ac.jp/jbrowse/?data=data%2Fht&loc=Chr1%3A14471278..14474118&tracks=DNA%2Cky21gene%2CKH2013&highlight=	ORF:[10..753/963];Human Homolog:[TNFSF4 (HGNC:11934, TNF superfamily member 4)]
KY21.Chr11.527	455.382	0.0252881	0.0588071	0.430017	0.667183	0.999973	433.158	443.894	503.993	440.485	http://ghost.zool.kyoto-u.ac.jp/jbrowse/?data=data%2Fht&loc=Chr11%3A3633330..3635836&tracks=DNA%2Cky21gene%2CKH2013&highlight=	ORF:[1..2136/2139];Human Homolog:[PRX (HGNC:13797, periaxin)]
KY21.Chr12.460	8263.61	0.0252822	0.0677909	0.372944	0.70919	0.999973	7925.42	8244.19	8277.07	8607.77	http://ghost.zool.kyoto-u.ac.jp/jbrowse/?data=data%2Fht&loc=Chr12%3A3276824..3277589&tracks=DNA%2Cky21gene%2CKH2013&highlight=	ORF:[51..527/765];Human Homolog:[RPS18 (HGNC:10401, ribosomal protein S18)]
KY21.Chr4.1130	84.5641	0.0252789	0.0321952	0.785178	0.432349	0.999973	53.7496	89.7993	71.4076	123.3	http://ghost.zool.kyoto-u.ac.jp/jbrowse/?data=data%2Fht&loc=Chr4%3A7221612..7225621&tracks=DNA%2Cky21gene%2CKH2013&highlight=	ORF:[1..1089/1441];Human Homolog:[LRRTM3 (HGNC:19410, leucine rich repeat transmembrane neuronal 3)]
KY21.Chr9.205	599.721	0.0252639	0.055386	0.456142	0.648288	0.999973	495.339	652.065	573.33	678.15	http://ghost.zool.kyoto-u.ac.jp/jbrowse/?data=data%2Fht&loc=Chr9%3A1467172..1468490&tracks=DNA%2Cky21gene%2CKH2013&highlight=	ORF:[8..400/406];Human Homolog:[ATP9B (HGNC:13541, ATPase phospholipid transporting 9B (putative))]
KY21.Chr11.89	96.2659	0.025248	0.0401978	0.628095	0.529942	0.999973	94.8522	79.5948	115.908	94.7087	http://ghost.zool.kyoto-u.ac.jp/jbrowse/?data=data%2Fht&loc=Chr11%3A304077..307959&tracks=DNA%2Cky21gene%2CKH2013&highlight=	ORF:[8..1816/1862];Human Homolog:[ITLN2 (HGNC:20599, intelectin 2)]
KY21.Chr3.1385	156.572	0.0252328	0.0425812	0.592579	0.553463	0.999973	143.332	143.883	205.944	133.128	http://ghost.zool.kyoto-u.ac.jp/jbrowse/?data=data%2Fht&loc=Chr3%3A9068747..9071245&tracks=DNA%2Cky21gene%2CKH2013&highlight=	ORF:[1..1023/1483];Human Homolog:[B3GALT1 (HGNC:916, beta-1,3-galactosyltransferase 1)]
KY21.Chr11.15	2917.81	0.0252009	0.065353	0.385611	0.699785	0.999973	2641.11	3043.99	2921.5	3064.63	http://ghost.zool.kyoto-u.ac.jp/jbrowse/?data=data%2Fht&loc=Chr11%3A65141..67256&tracks=DNA%2Cky21gene%2CKH2013&highlight=	ORF:[28..966/1220];Human Homolog:[SLC9A3R2 (HGNC:11076, SLC9A3 regulator 2)]
KY21.Chr4.443	674.291	0.0251735	0.0527975	0.476792	0.63351	0.999973	722.984	559.205	821.705	593.269	http://ghost.zool.kyoto-u.ac.jp/jbrowse/?data=data%2Fht&loc=Chr4%3A2977348..2979381&tracks=DNA%2Cky21gene%2CKH2013&highlight=	ORF:[20..1447/2029];Human Homolog:[MFSD5 (HGNC:28156, major facilitator superfamily domain containing 5)]
KY21.Chr9.308	100.42	0.0251715	0.0407361	0.617915	0.536631	0.999973	99.0678	83.6766	98.3148	120.62	http://ghost.zool.kyoto-u.ac.jp/jbrowse/?data=data%2Fht&loc=Chr9%3A2041226..2043032&tracks=DNA%2Cky21gene%2CKH2013&highlight=	ORF:[2..1663/1806];Human Homolog:[JMJD7 (HGNC:34397, jumonji domain containing 7)]
KY21.Chr1.291	80.0616	0.0251628	0.0380378	0.661522	0.508278	0.999973	73.7739	69.3904	99.3497	77.7326	http://ghost.zool.kyoto-u.ac.jp/jbrowse/?data=data%2Fht&loc=Chr1%3A2206881..2214482&tracks=DNA%2Cky21gene%2CKH2013&highlight=	ORF:[1..1098/1742];Human Homolog:[CALM3 (HGNC:1449, calmodulin 3)]
KY21.Chr10.63	75.3832	0.0251541	0.0320881	0.783909	0.433094	0.999973	68.5043	59.1859	114.873	58.9695	http://ghost.zool.kyoto-u.ac.jp/jbrowse/?data=data%2Fht&loc=Chr10%3A399390..402250&tracks=DNA%2Cky21gene%2CKH2013&highlight=	ORF:[1..783/786];Human Homolog:[RRP36 (HGNC:21374, ribosomal RNA processing 36)]
KY21.Chr10.288	2298.6	0.0251491	0.0489757	0.513502	0.6076	0.999973	1611.43	2714.39	2033.56	2835.01	http://ghost.zool.kyoto-u.ac.jp/jbrowse/?data=data%2Fht&loc=Chr10%3A1860539..1874947&tracks=DNA%2Cky21gene%2CKH2013&highlight=	ORF:[65..1972/2460]; Pax3/7 (Paired box 3/7);Human Homolog:[PAX3 (HGNC:8617, paired box 3)]
KY21.Chr1.1540	173.798	0.0251461	0.0419822	0.598969	0.549193	0.999973	125.416	192.864	162.478	214.435	http://ghost.zool.kyoto-u.ac.jp/jbrowse/?data=data%2Fht&loc=Chr1%3A10710046..10711301&tracks=DNA%2Cky21gene%2CKH2013&highlight=	ORF:[25..432/435];Human Homolog:[LRP10 (HGNC:14553, LDL receptor related protein 10)]
KY21.Chr5.776	2749.45	0.0251456	0.0577678	0.435289	0.663353	0.999973	2289.1	2998.07	2494.09	3216.52	http://ghost.zool.kyoto-u.ac.jp/jbrowse/?data=data%2Fht&loc=Chr5%3A5259087..5261565&tracks=DNA%2Cky21gene%2CKH2013&highlight=	ORF:[12..884/1472];Human Homolog:[INTS3 (HGNC:26153, integrator complex subunit 3)]
KY21.Chr3.81	112.272	0.0251396	0.0394161	0.6378	0.523604	0.999973	87.4748	115.31	102.454	143.85	http://ghost.zool.kyoto-u.ac.jp/jbrowse/?data=data%2Fht&loc=Chr3%3A466290..470070&tracks=DNA%2Cky21gene%2CKH2013&highlight=	ORF:[22..1239/1342];Human Homolog:[CHRM1 (HGNC:1950, cholinergic receptor muscarinic 1)]
KY21.Chr7.257	177.887	0.0251322	0.0492994	0.509787	0.610201	0.999973	176.003	159.19	178.002	198.352	http://ghost.zool.kyoto-u.ac.jp/jbrowse/?data=data%2Fht&loc=Chr7%3A1951938..1956490&tracks=DNA%2Cky21gene%2CKH2013&highlight=	ORF:[22..1563/2520];Human Homolog:[CR1 (HGNC:2334, complement C3b/C4b receptor 1 (Knops blood group))]
KY21.UAContig4.12	259.444	0.0251262	0.0461871	0.54401	0.586435	0.999973	285.61	197.967	315.642	238.559	http://ghost.zool.kyoto-u.ac.jp/jbrowse/?data=data%2Fht&loc=UAContig4%3A41757..44526&tracks=DNA%2Cky21gene%2CKH2013&highlight=	ORF:[1..1890/2148];Human Homolog:[MUC19 (HGNC:14362, mucin 19, oligomeric)]
KY21.Chr1.1662	2438.15	0.0251249	0.067073	0.37459	0.707965	0.999973	2392.38	2372.54	2486.85	2500.84	http://ghost.zool.kyoto-u.ac.jp/jbrowse/?data=data%2Fht&loc=Chr1%3A11407318..11409727&tracks=DNA%2Cky21gene%2CKH2013&highlight=	ORF:[3..1811/2180];Human Homolog:[BRD7 (HGNC:14310, bromodomain containing 7)]
KY21.Chr10.604	83.4032	0.0251159	0.0374171	0.671243	0.502066	0.999973	82.2052	66.329	105.559	79.5195	http://ghost.zool.kyoto-u.ac.jp/jbrowse/?data=data%2Fht&loc=Chr10%3A4461654..4462872&tracks=DNA%2Cky21gene%2CKH2013&highlight=	ORF:[1..795/1021];Human Homolog:[DHRS11 (HGNC:28639, dehydrogenase/reductase 11)]
KY21.Chr6.143	81.6891	0.0251048	0.0389056	0.645276	0.518748	0.999973	67.4504	79.5948	85.8961	93.8152	http://ghost.zool.kyoto-u.ac.jp/jbrowse/?data=data%2Fht&loc=Chr6%3A1094136..1094643&tracks=DNA%2Cky21gene%2CKH2013&highlight=	ORF:[13..261/326];Human Homolog:[CDH5 (HGNC:1764, cadherin 5)]
KY21.Chr1.656	4778.51	0.025087	0.0632897	0.396384	0.691822	0.999973	4187.2	5093.05	4598.03	5235.78	http://ghost.zool.kyoto-u.ac.jp/jbrowse/?data=data%2Fht&loc=Chr1%3A4645066..4650343&tracks=DNA%2Cky21gene%2CKH2013&highlight=	ORF:[1..1140/1531];Human Homolog:[TMEM68 (HGNC:26510, transmembrane protein 68)]
KY21.Chr4.135	6386.51	0.0250725	0.0643774	0.389462	0.696935	0.999973	5769.12	6656.37	6066.54	7054.01	http://ghost.zool.kyoto-u.ac.jp/jbrowse/?data=data%2Fht&loc=Chr4%3A1094211..1096486&tracks=DNA%2Cky21gene%2CKH2013&highlight=	ORF:[24..638/1634];Human Homolog:[TMEM47 (HGNC:18515, transmembrane protein 47)]
KY21.Chr2.457	148.549	0.025072	0.044735	0.560456	0.575169	0.999973	157.033	118.372	168.687	150.104	http://ghost.zool.kyoto-u.ac.jp/jbrowse/?data=data%2Fht&loc=Chr2%3A2563911..2569569&tracks=DNA%2Cky21gene%2CKH2013&highlight=	ORF:[3..1475/1825];Human Homolog:[GLIPR2 (HGNC:18007, GLI pathogenesis related 2)]
KY21.Chr1.1642	10087.3	0.0250615	0.0611049	0.410139	0.681704	0.999973	8636.82	10882	9367.85	11462.4	http://ghost.zool.kyoto-u.ac.jp/jbrowse/?data=data%2Fht&loc=Chr1%3A11322441..11323838&tracks=DNA%2Cky21gene%2CKH2013&highlight=	ORF:[2..544/748]; Myl.f (myosin light chain.f);Human Homolog:[MYL1 (HGNC:7582, myosin light chain 1)]
KY21.Chr1.1783	876.157	0.0250493	0.0611254	0.409803	0.681951	0.999973	910.581	784.724	961.415	847.911	http://ghost.zool.kyoto-u.ac.jp/jbrowse/?data=data%2Fht&loc=Chr1%3A12148788..12156001&tracks=DNA%2Cky21gene%2CKH2013&highlight=	ORF:[33..1421/1958];Human Homolog:[SUCLA2 (HGNC:11448, succinate-CoA ligase ADP-forming subunit beta)]
KY21.Chr6.423	822.633	0.0250449	0.0626207	0.399945	0.689197	0.999973	829.429	766.356	887.938	806.811	http://ghost.zool.kyoto-u.ac.jp/jbrowse/?data=data%2Fht&loc=Chr6%3A2946353..2954778&tracks=DNA%2Cky21gene%2CKH2013&highlight=	ORF:[33..1811/3211];Human Homolog:[CYBB (HGNC:2578, cytochrome b-245 beta chain)]
KY21.Chr14.15	15794.1	0.0250124	0.0681168	0.367198	0.713471	0.999973	15340.8	15592.4	15872.1	16371.2	http://ghost.zool.kyoto-u.ac.jp/jbrowse/?data=data%2Fht&loc=Chr14%3A86249..88360&tracks=DNA%2Cky21gene%2CKH2013&highlight=	ORF:[106..861/982];Human Homolog:[RPS6 (HGNC:10429, ribosomal protein S6)]
KY21.Chr10.975	1316.63	0.0250098	0.0657641	0.380295	0.703726	0.999973	1289.99	1277.6	1351.57	1347.36	http://ghost.zool.kyoto-u.ac.jp/jbrowse/?data=data%2Fht&loc=Chr10%3A6848335..6855698&tracks=DNA%2Cky21gene%2CKH2013&highlight=	ORF:[2..1519/2313];Human Homolog:[UCKL1 (HGNC:15938, uridine-cytidine kinase 1 like 1)]
KY21.Chr8.546	1173.13	0.0250093	0.0649025	0.385337	0.699988	0.999973	1182.49	1102.08	1190.13	1217.81	http://ghost.zool.kyoto-u.ac.jp/jbrowse/?data=data%2Fht&loc=Chr8%3A3259715..3266813&tracks=DNA%2Cky21gene%2CKH2013&highlight=	ORF:[19..2250/2322];Human Homolog:[TAF5 (HGNC:11539, TATA-box binding protein associated factor 5)]
KY21.Chr7.788	7547.64	0.0249423	0.0674933	0.369552	0.711716	0.999973	7116.02	7648.25	7836.21	7590.09	http://ghost.zool.kyoto-u.ac.jp/jbrowse/?data=data%2Fht&loc=Chr7%3A5918210..5954699&tracks=DNA%2Cky21gene%2CKH2013&highlight=	ORF:[13..10473/10972];Human Homolog:[MACF1 (HGNC:13664, microtubule actin crosslinking factor 1)]
KY21.Chr2.396	1249.17	0.0249374	0.0636732	0.391647	0.695319	0.999973	1255.21	1172.49	1368.13	1200.83	http://ghost.zool.kyoto-u.ac.jp/jbrowse/?data=data%2Fht&loc=Chr2%3A2287685..2298591&tracks=DNA%2Cky21gene%2CKH2013&highlight=	ORF:[13..4401/4522];Human Homolog:[CAPN15 (HGNC:11182, calpain 15)]
KY21.Chr4.920	612.687	0.024884	0.059644	0.417208	0.676526	0.999973	573.329	609.207	689.238	578.974	http://ghost.zool.kyoto-u.ac.jp/jbrowse/?data=data%2Fht&loc=Chr4%3A5704539..5706813&tracks=DNA%2Cky21gene%2CKH2013&highlight=	ORF:[3..1049/1541];Human Homolog:[PARP16 (HGNC:26040, poly(ADP-ribose) polymerase family member 16)]
KY21.Chr3.1123	1079.17	0.02484	0.0582785	0.426229	0.669941	0.999973	1170.9	907.177	1212.89	1025.71	http://ghost.zool.kyoto-u.ac.jp/jbrowse/?data=data%2Fht&loc=Chr3%3A7701240..7705953&tracks=DNA%2Cky21gene%2CKH2013&highlight=	ORF:[36..1820/2206];Human Homolog:[SLC6A1 (HGNC:11042, solute carrier family 6 member 1)]
KY21.Chr12.1047	679.566	0.0248313	0.0610052	0.407036	0.683981	0.999973	696.636	618.391	735.809	667.428	http://ghost.zool.kyoto-u.ac.jp/jbrowse/?data=data%2Fht&loc=Chr12%3A7532100..7534009&tracks=DNA%2Cky21gene%2CKH2013&highlight=	ORF:[7..555/754];Human Homolog:[MRPS23 (HGNC:14509, mitochondrial ribosomal protein S23)]
KY21.Chr8.908	341.782	0.024788	0.0460873	0.537849	0.590681	0.999973	255.047	382.668	303.223	426.189	http://ghost.zool.kyoto-u.ac.jp/jbrowse/?data=data%2Fht&loc=Chr8%3A5464285..5469304&tracks=DNA%2Cky21gene%2CKH2013&highlight=	ORF:[1..3363/3507];Human Homolog:[HMGXB3 (HGNC:28982, HMG-box containing 3)]
KY21.Chr9.947	1030.79	0.0247776	0.0631442	0.392396	0.694765	0.999973	1003.33	999.017	985.218	1135.61	http://ghost.zool.kyoto-u.ac.jp/jbrowse/?data=data%2Fht&loc=Chr9%3A6772948..6775270&tracks=DNA%2Cky21gene%2CKH2013&highlight=	ORF:[29..1138/1192];Human Homolog:[PAK1IP1 (HGNC:20882, PAK1 interacting protein 1)]
KY21.Chr13.62	769.809	0.0247674	0.0519936	0.476355	0.633822	0.999973	829.429	632.677	954.171	662.961	http://ghost.zool.kyoto-u.ac.jp/jbrowse/?data=data%2Fht&loc=Chr13%3A368145..374592&tracks=DNA%2Cky21gene%2CKH2013&highlight=	ORF:[42..1103/1321];Human Homolog:[GJA8 (HGNC:4281, gap junction protein alpha 8)]
KY21.Chr2.675	998.766	0.0247584	0.0614695	0.402775	0.687113	0.999973	1051.81	882.686	1080.43	980.145	http://ghost.zool.kyoto-u.ac.jp/jbrowse/?data=data%2Fht&loc=Chr2%3A3774083..3781642&tracks=DNA%2Cky21gene%2CKH2013&highlight=	ORF:[39..893/1659];Human Homolog:[STARD10 (HGNC:10666, StAR related lipid transfer domain containing 10)]
KY21.Chr9.822	418.586	0.0247492	0.0544755	0.454318	0.6496	0.999973	353.061	446.956	402.573	471.756	http://ghost.zool.kyoto-u.ac.jp/jbrowse/?data=data%2Fht&loc=Chr9%3A6016454..6025807&tracks=DNA%2Cky21gene%2CKH2013&highlight=	ORF:[105..1937/2513]; Wnttun5 (Tunicate Wnt family member 5);Human Homolog:[WNT6 (HGNC:12785, Wnt family member 6)]
KY21.Chr11.1104	11063	0.0247414	0.0651934	0.379508	0.70431	0.999973	9834.06	11726	10947.1	11744.8	http://ghost.zool.kyoto-u.ac.jp/jbrowse/?data=data%2Fht&loc=Chr11%3A7566216..7570540&tracks=DNA%2Cky21gene%2CKH2013&highlight=	ORF:[115..1890/2263]; Thr (thyroid hormone receptor);Human Homolog:[THRB (HGNC:11799, thyroid hormone receptor beta)]
KY21.Chr1.262	5128.2	0.0247157	0.063684	0.3881	0.697942	0.999973	4509.69	5460.41	4960.24	5582.45	http://ghost.zool.kyoto-u.ac.jp/jbrowse/?data=data%2Fht&loc=Chr1%3A2036573..2040257&tracks=DNA%2Cky21gene%2CKH2013&highlight=	ORF:[121..717/1422];Human Homolog:[SCN5A (HGNC:10593, sodium voltage-gated channel alpha subunit 5)]
KY21.Chr5.441	1927.49	0.0247155	0.06577	0.375787	0.707075	0.999973	1789.54	1970.48	1947.67	2002.28	http://ghost.zool.kyoto-u.ac.jp/jbrowse/?data=data%2Fht&loc=Chr5%3A3071718..3074360&tracks=DNA%2Cky21gene%2CKH2013&highlight=	ORF:[1..702/830];Human Homolog:[CLDN17 (HGNC:2038, claudin 17)]
KY21.Chr14.594	4264.97	0.0246871	0.0668421	0.369335	0.711878	0.999973	4022.79	4312.41	4209.94	4514.74	http://ghost.zool.kyoto-u.ac.jp/jbrowse/?data=data%2Fht&loc=Chr14%3A4383173..4385085&tracks=DNA%2Cky21gene%2CKH2013&highlight=	ORF:[42..962/1199];Human Homolog:[CMTM8 (HGNC:19179, CKLF like MARVEL transmembrane domain containing 8)]
KY21.Chr6.247	1424.65	0.0246655	0.0640919	0.384846	0.700351	0.999973	1292.1	1479.65	1424.01	1502.83	http://ghost.zool.kyoto-u.ac.jp/jbrowse/?data=data%2Fht&loc=Chr6%3A1776879..1786005&tracks=DNA%2Cky21gene%2CKH2013&highlight=	ORF:[61..2721/2948];Human Homolog:[MCM2 (HGNC:6944, minichromosome maintenance complex component 2)]
KY21.Chr4.817	19575.3	0.0246634	0.068075	0.362298	0.71713	0.999973	18899.8	19446.7	19602.9	20351.6	http://ghost.zool.kyoto-u.ac.jp/jbrowse/?data=data%2Fht&loc=Chr4%3A5110561..5126292&tracks=DNA%2Cky21gene%2CKH2013&highlight=	ORF:[106..2478/3708];Human Homolog:[CALD1 (HGNC:1441, caldesmon 1)]
KY21.Chr3.1102	41.8601	0.0246334	0.0284757	0.865067	0.387002	0.999973	41.1026	26.5316	56.9191	42.8869	http://ghost.zool.kyoto-u.ac.jp/jbrowse/?data=data%2Fht&loc=Chr3%3A7566364..7568813&tracks=DNA%2Cky21gene%2CKH2013&highlight=	ORF:[23..892/1484];Human Homolog:[DHRS4 (HGNC:16985, dehydrogenase/reductase 4)]
KY21.Chr2.532	597.505	0.0246293	0.0613185	0.401662	0.687933	0.999973	584.922	572.471	585.749	646.878	http://ghost.zool.kyoto-u.ac.jp/jbrowse/?data=data%2Fht&loc=Chr2%3A2963069..2964477&tracks=DNA%2Cky21gene%2CKH2013&highlight=	ORF:[68..712/944];Human Homolog:[SAT2 (HGNC:23160, spermidine/spermine N1-acetyltransferase family member 2)]
KY21.Chr10.976	262.18	0.0246237	0.0536941	0.458591	0.646528	0.999973	232.915	267.357	267.002	281.446	http://ghost.zool.kyoto-u.ac.jp/jbrowse/?data=data%2Fht&loc=Chr10%3A6855502..6856387&tracks=DNA%2Cky21gene%2CKH2013&highlight=	ORF:[40..522/885];Human Homolog:[OSER1 (HGNC:16105, oxidative stress responsive serine rich 1)]
KY21.Chr2.1415	850.511	0.0246183	0.0631857	0.389619	0.696818	0.999973	816.782	835.746	831.019	918.495	http://ghost.zool.kyoto-u.ac.jp/jbrowse/?data=data%2Fht&loc=Chr2%3A8801218..8810997&tracks=DNA%2Cky21gene%2CKH2013&highlight=	ORF:[2..1144/1553];Human Homolog:[LRP4 (HGNC:6696, LDL receptor related protein 4)]
KY21.Chr1.540	1021.61	0.0246165	0.0615462	0.399968	0.68918	0.999973	890.556	1088.82	1054.56	1052.52	http://ghost.zool.kyoto-u.ac.jp/jbrowse/?data=data%2Fht&loc=Chr1%3A3821894..3835722&tracks=DNA%2Cky21gene%2CKH2013&highlight=	ORF:[1..2925/3210];Human Homolog:[LRP6 (HGNC:6698, LDL receptor related protein 6)]
KY21.Chr5.95	145.677	0.0246081	0.035508	0.69303	0.488291	0.999973	168.626	87.7584	197.664	128.661	http://ghost.zool.kyoto-u.ac.jp/jbrowse/?data=data%2Fht&loc=Chr5%3A757192..765301&tracks=DNA%2Cky21gene%2CKH2013&highlight=	ORF:[6..686/854];Human Homolog:[CLDN19 (HGNC:2040, claudin 19)]
KY21.Chr5.119	1222.3	0.0246036	0.0547241	0.449593	0.653004	0.999973	1306.85	1030.65	1490.25	1061.45	http://ghost.zool.kyoto-u.ac.jp/jbrowse/?data=data%2Fht&loc=Chr5%3A944960..949475&tracks=DNA%2Cky21gene%2CKH2013&highlight=	ORF:[34..1542/2135];Human Homolog:[DDC (HGNC:2719, dopa decarboxylase)]
KY21.Chr11.607	1005.32	0.0245988	0.0643087	0.382511	0.702082	0.999973	945.36	1011.26	1051.45	1013.2	http://ghost.zool.kyoto-u.ac.jp/jbrowse/?data=data%2Fht&loc=Chr11%3A4241976..4247074&tracks=DNA%2Cky21gene%2CKH2013&highlight=	ORF:[65..949/1922];Human Homolog:[CD63 (HGNC:1692, CD63 molecule)]
KY21.Chr3.719	611.219	0.0245863	0.0591189	0.415879	0.677498	0.999973	539.603	639.82	597.133	668.321	http://ghost.zool.kyoto-u.ac.jp/jbrowse/?data=data%2Fht&loc=Chr3%3A4984045..4987277&tracks=DNA%2Cky21gene%2CKH2013&highlight=	ORF:[78..920/1238];Human Homolog:[AIDA (HGNC:25761, axin interactor, dorsalization associated)]
KY21.Chr3.261	97.8367	0.0245634	0.0403075	0.6094	0.542259	0.999973	76.9356	101.024	103.489	109.898	http://ghost.zool.kyoto-u.ac.jp/jbrowse/?data=data%2Fht&loc=Chr3%3A1659751..1666412&tracks=DNA%2Cky21gene%2CKH2013&highlight=	ORF:[2..1387/1400];Human Homolog:[APCDD1 (HGNC:15718, APC down-regulated 1)]
KY21.Chr3.266	2706.58	0.0245525	0.0653903	0.375477	0.707306	0.999973	2500.94	2776.64	2636.91	2911.84	http://ghost.zool.kyoto-u.ac.jp/jbrowse/?data=data%2Fht&loc=Chr3%3A1695265..1697010&tracks=DNA%2Cky21gene%2CKH2013&highlight=	ORF:[159..1199/1309]; Atf4/5 (activating transcription factor 4/5);Human Homolog:[ATF5 (HGNC:790, activating transcription factor 5)]
KY21.Chr4.1089	172.768	0.0245488	0.0492494	0.498458	0.618161	0.999973	172.842	153.067	181.106	184.056	http://ghost.zool.kyoto-u.ac.jp/jbrowse/?data=data%2Fht&loc=Chr4%3A6988393..6991315&tracks=DNA%2Cky21gene%2CKH2013&highlight=	ORF:[8..1081/1304];Human Homolog:[SLC39A2 (HGNC:17127, solute carrier family 39 member 2)]
KY21.Chr3.400	1951.75	0.0245202	0.0617412	0.397145	0.69126	0.999973	2035.11	1748.03	2207.43	1816.44	http://ghost.zool.kyoto-u.ac.jp/jbrowse/?data=data%2Fht&loc=Chr3%3A2623611..2636726&tracks=DNA%2Cky21gene%2CKH2013&highlight=	ORF:[30..4826/5336];Human Homolog:[PLEKHG1 (HGNC:20884, pleckstrin homology and RhoGEF domain containing G1)]
KY21.Chr1.1499	129.665	0.0244936	0.0438581	0.558475	0.57652	0.999973	132.793	107.147	150.059	128.661	http://ghost.zool.kyoto-u.ac.jp/jbrowse/?data=data%2Fht&loc=Chr1%3A10419965..10426511&tracks=DNA%2Cky21gene%2CKH2013&highlight=	ORF:[60..2726/3050];Human Homolog:[GRIK2 (HGNC:4580, glutamate ionotropic receptor kainate type subunit 2)]
KY21.Chr8.878	1509.07	0.0244867	0.0573949	0.426636	0.669644	0.999973	1586.14	1316.38	1800.71	1333.07	http://ghost.zool.kyoto-u.ac.jp/jbrowse/?data=data%2Fht&loc=Chr8%3A5324149..5327782&tracks=DNA%2Cky21gene%2CKH2013&highlight=	ORF:[2..2131/2425];Human Homolog:[WFS1 (HGNC:12762, wolframin ER transmembrane glycoprotein)]
KY21.Chr1.1451	2284.74	0.024482	0.0607884	0.402742	0.687138	0.999973	1978.19	2443.97	2139.12	2577.68	http://ghost.zool.kyoto-u.ac.jp/jbrowse/?data=data%2Fht&loc=Chr1%3A10178448..10181131&tracks=DNA%2Cky21gene%2CKH2013&highlight=	ORF:[41..1084/1926];Human Homolog:[B3GALNT1 (HGNC:918, beta-1,3-N-acetylgalactosaminyltransferase 1 (globoside blood group))]
KY21.Chr6.178	2577.16	0.0244626	0.0621053	0.393889	0.693663	0.999973	2251.16	2748.06	2454.76	2854.66	http://ghost.zool.kyoto-u.ac.jp/jbrowse/?data=data%2Fht&loc=Chr6%3A1326372..1347495&tracks=DNA%2Cky21gene%2CKH2013&highlight=	ORF:[188..445/1161];Human Homolog:[XPO6 (HGNC:19733, exportin 6)]
KY21.Chr11.1065	1722.25	0.0244405	0.0663269	0.368485	0.712512	0.999973	1712.61	1651.08	1756.21	1769.09	http://ghost.zool.kyoto-u.ac.jp/jbrowse/?data=data%2Fht&loc=Chr11%3A7291849..7306805&tracks=DNA%2Cky21gene%2CKH2013&highlight=	ORF:[190..2475/3329];Human Homolog:[GPHN (HGNC:15465, gephyrin)]
KY21.Chr11.1239	293.499	0.0244331	0.0560369	0.436018	0.662824	0.999973	281.395	281.643	312.538	298.422	http://ghost.zool.kyoto-u.ac.jp/jbrowse/?data=data%2Fht&loc=Chr11%3A8307522..8310111&tracks=DNA%2Cky21gene%2CKH2013&highlight=	ORF:[3..698/2589];Human Homolog:[TMEM98 (HGNC:24529, transmembrane protein 98)]
KY21.Chr5.436	1467.96	0.0244301	0.066061	0.369812	0.711523	0.999973	1424.89	1440.87	1506.8	1499.26	http://ghost.zool.kyoto-u.ac.jp/jbrowse/?data=data%2Fht&loc=Chr5%3A3044842..3046647&tracks=DNA%2Cky21gene%2CKH2013&highlight=	ORF:[20..1288/1794];Human Homolog:[AP3M1 (HGNC:569, adaptor related protein complex 3 subunit mu 1)]
KY21.Chr1.2256	370.149	0.0244081	0.0583659	0.41819	0.675808	0.999973	358.33	355.115	376.701	390.45	http://ghost.zool.kyoto-u.ac.jp/jbrowse/?data=data%2Fht&loc=Chr1%3A15604605..15605555&tracks=DNA%2Cky21gene%2CKH2013&highlight=	ORF:[35..538/950];Human Homolog:[TSTD1 (HGNC:35410, thiosulfate sulfurtransferase like domain containing 1)]
KY21.Chr6.218	81.9796	0.0243723	0.0389367	0.625946	0.531351	0.999973	67.4504	80.6153	86.931	92.9217	http://ghost.zool.kyoto-u.ac.jp/jbrowse/?data=data%2Fht&loc=Chr6%3A1527692..1534146&tracks=DNA%2Cky21gene%2CKH2013&highlight=	ORF:[3..2282/2930];Human Homolog:[CHSY3 (HGNC:24293, chondroitin sulfate synthase 3)]
KY21.Chr13.419	595.277	0.0243663	0.0594114	0.410127	0.681712	0.999973	627.078	522.469	630.25	601.311	http://ghost.zool.kyoto-u.ac.jp/jbrowse/?data=data%2Fht&loc=Chr13%3A3801715..3803954&tracks=DNA%2Cky21gene%2CKH2013&highlight=	ORF:[1..1734/2204];Human Homolog:[PARP2 (HGNC:272, poly(ADP-ribose) polymerase 2)]
KY21.Chr12.1019	117.915	0.0243529	0.0398272	0.611463	0.540893	0.999973	93.7982	120.413	105.559	151.891	http://ghost.zool.kyoto-u.ac.jp/jbrowse/?data=data%2Fht&loc=Chr12%3A7376305..7378699&tracks=DNA%2Cky21gene%2CKH2013&highlight=	ORF:[2..784/1131];Human Homolog:[SH3PXD2A (HGNC:23664, SH3 and PX domains 2A)]
KY21.Chr3.986	2608.74	0.0243413	0.0658023	0.369916	0.711445	0.999973	2417.68	2673.57	2574.81	2768.89	http://ghost.zool.kyoto-u.ac.jp/jbrowse/?data=data%2Fht&loc=Chr3%3A6736499..6737737&tracks=DNA%2Cky21gene%2CKH2013&highlight=	ORF:[2..757/1238];Human Homolog:[RBM39 (HGNC:15923, RNA binding motif protein 39)]
KY21.Chr11.538	2206.77	0.0243364	0.0658273	0.3697	0.711606	0.999973	2044.59	2262.33	2210.53	2309.64	http://ghost.zool.kyoto-u.ac.jp/jbrowse/?data=data%2Fht&loc=Chr11%3A3751501..3759140&tracks=DNA%2Cky21gene%2CKH2013&highlight=	ORF:[56..2365/2374];Human Homolog:[NVL (HGNC:8070, nuclear VCP like)]
KY21.Chr8.762	1065.09	0.0243323	0.0649437	0.374668	0.707907	0.999973	1036	1039.84	1072.15	1112.38	http://ghost.zool.kyoto-u.ac.jp/jbrowse/?data=data%2Fht&loc=Chr8%3A4682182..4689105&tracks=DNA%2Cky21gene%2CKH2013&highlight=	ORF:[35..1603/2427];Human Homolog:[ACSF2 (HGNC:26101, acyl-CoA synthetase family member 2)]
KY21.Chr14.316	732.526	0.0243286	0.062244	0.390858	0.695902	0.999973	735.631	685.74	788.588	720.143	http://ghost.zool.kyoto-u.ac.jp/jbrowse/?data=data%2Fht&loc=Chr14%3A2410204..2413193&tracks=DNA%2Cky21gene%2CKH2013&highlight=	ORF:[60..977/1414];Human Homolog:[FAM167A (HGNC:15549, family with sequence similarity 167 member A)]
KY21.Chr2.503	499.045	0.0243249	0.0608007	0.400076	0.689101	0.999973	474.261	491.855	509.167	520.898	http://ghost.zool.kyoto-u.ac.jp/jbrowse/?data=data%2Fht&loc=Chr2%3A2858288..2870592&tracks=DNA%2Cky21gene%2CKH2013&highlight=	ORF:[8..1495/1584];Human Homolog:[LRRC74A (HGNC:23346, leucine rich repeat containing 74A)]
KY21.UAContig6.20	526.677	0.0243059	0.0419724	0.579094	0.562526	0.999973	352.007	615.329	426.376	712.995	http://ghost.zool.kyoto-u.ac.jp/jbrowse/?data=data%2Fht&loc=UAContig6%3A104069..107573&tracks=DNA%2Cky21gene%2CKH2013&highlight=	ORF:[1..573/576];Human Homolog:[PRPF6 (HGNC:15860, pre-mRNA processing factor 6)]
KY21.Chr14.800	998.289	0.0243	0.0479821	0.506439	0.612549	0.999973	1196.19	680.638	1174.6	941.726	http://ghost.zool.kyoto-u.ac.jp/jbrowse/?data=data%2Fht&loc=Chr14%3A5694506..5697336&tracks=DNA%2Cky21gene%2CKH2013&highlight=	ORF:[3..254/604];Human Homolog:[CSTF3 (HGNC:2485, cleavage stimulation factor subunit 3)]
KY21.Chr2.381	7272.23	0.0242933	0.0581312	0.417904	0.676018	0.999973	6006.25	8006.43	6595.37	8480.89	http://ghost.zool.kyoto-u.ac.jp/jbrowse/?data=data%2Fht&loc=Chr2%3A2216954..2225322&tracks=DNA%2Cky21gene%2CKH2013&highlight=	ORF:[424..2064/2380]; Admp (anti-dorsalizing morphogenetic protein);Human Homolog:[BMP3 (HGNC:1070, bone morphogenetic protein 3)]
KY21.Chr4.111	1789.8	0.024273	0.0580744	0.417965	0.675973	0.999973	1931.82	1516.38	2082.2	1628.81	http://ghost.zool.kyoto-u.ac.jp/jbrowse/?data=data%2Fht&loc=Chr4%3A893875..904383&tracks=DNA%2Cky21gene%2CKH2013&highlight=	ORF:[84..4268/4430];Human Homolog:[ABCC5 (HGNC:56, ATP binding cassette subfamily C member 5)]
KY21.Chr12.755	79.6876	0.0242426	0.0382015	0.634599	0.52569	0.999973	80.0974	63.2677	86.931	88.4543	http://ghost.zool.kyoto-u.ac.jp/jbrowse/?data=data%2Fht&loc=Chr12%3A5510815..5513322&tracks=DNA%2Cky21gene%2CKH2013&highlight=	ORF:[2..1294/1395];Human Homolog:[FUT8 (HGNC:4019, fucosyltransferase 8)]
KY21.Chr13.131	2117.33	0.0242264	0.0660857	0.366591	0.713924	0.999973	2018.24	2116.41	2082.2	2252.46	http://ghost.zool.kyoto-u.ac.jp/jbrowse/?data=data%2Fht&loc=Chr13%3A946209..951065&tracks=DNA%2Cky21gene%2CKH2013&highlight=	ORF:[20..2032/2142];Human Homolog:[TLK1 (HGNC:11841, tousled like kinase 1)]
KY21.Chr4.292	192.774	0.0242226	0.0481158	0.503422	0.614667	0.999973	205.513	157.149	210.083	198.352	http://ghost.zool.kyoto-u.ac.jp/jbrowse/?data=data%2Fht&loc=Chr4%3A2012466..2013316&tracks=DNA%2Cky21gene%2CKH2013&highlight=	ORF:[31..591/850];Human Homolog:[ZNF280B (HGNC:23022, zinc finger protein 280B)]
KY21.Chr11.882	265.627	0.0242149	0.0532047	0.455126	0.649018	0.999973	237.13	269.398	295.979	260.002	http://ghost.zool.kyoto-u.ac.jp/jbrowse/?data=data%2Fht&loc=Chr11%3A6264483..6273700&tracks=DNA%2Cky21gene%2CKH2013&highlight=	ORF:[2..1969/2585];Human Homolog:[NFKBIZ (HGNC:29805, NFKB inhibitor zeta)]
KY21.Chr9.760	7368.49	0.0242067	0.061714	0.39224	0.694881	0.999973	6378.28	7910.5	6875.83	8309.34	http://ghost.zool.kyoto-u.ac.jp/jbrowse/?data=data%2Fht&loc=Chr9%3A5584428..5587729&tracks=DNA%2Cky21gene%2CKH2013&highlight=	ORF:[131..1246/1766];Human Homolog:[GORAB (HGNC:25676, golgin, RAB6 interacting)]
KY21.Chr4.271	206.496	0.0242033	0.0490576	0.493366	0.621754	0.999973	217.106	172.456	231.816	204.606	http://ghost.zool.kyoto-u.ac.jp/jbrowse/?data=data%2Fht&loc=Chr4%3A1937136..1941002&tracks=DNA%2Cky21gene%2CKH2013&highlight=	ORF:[1..1761/2378];Human Homolog:[RIPK1 (HGNC:10019, receptor interacting serine/threonine kinase 1)]
KY21.Chr5.797	8511.31	0.024202	0.0645926	0.374687	0.707893	0.999973	7544.96	9036.06	8299.84	9164.4	http://ghost.zool.kyoto-u.ac.jp/jbrowse/?data=data%2Fht&loc=Chr5%3A5366216..5371459&tracks=DNA%2Cky21gene%2CKH2013&highlight=	ORF:[45..1823/1910];Human Homolog:[OVCH2 (HGNC:29970, ovochymase 2)]
KY21.Chr8.1366	1862.17	0.0241973	0.062664	0.386144	0.69939	0.999973	1648.32	1968.44	1796.57	2035.34	http://ghost.zool.kyoto-u.ac.jp/jbrowse/?data=data%2Fht&loc=Chr8%3A8245384..8247274&tracks=DNA%2Cky21gene%2CKH2013&highlight=	ORF:[2..265/848];Human Homolog:[MAF1 (HGNC:24966, MAF1 homolog, negative regulator of RNA polymerase III)]
KY21.Chr7.713	100.263	0.0241818	0.0422197	0.572761	0.566806	0.999973	87.4748	96.9424	107.629	109.004	http://ghost.zool.kyoto-u.ac.jp/jbrowse/?data=data%2Fht&loc=Chr7%3A5293734..5300641&tracks=DNA%2Cky21gene%2CKH2013&highlight=	ORF:[1..1539/1793];Human Homolog:[RBM20 (HGNC:27424, RNA binding motif protein 20)]
KY21.Chr1.245	679.311	0.0241689	0.0622389	0.388324	0.697777	0.999973	648.156	670.434	669.575	729.078	http://ghost.zool.kyoto-u.ac.jp/jbrowse/?data=data%2Fht&loc=Chr1%3A1824302..1827549&tracks=DNA%2Cky21gene%2CKH2013&highlight=	ORF:[21..962/1412];Human Homolog:[NAT1 (HGNC:7645, N-acetyltransferase 1)]
KY21.Chr11.166	228.51	0.0241585	0.0477331	0.506115	0.612776	0.999973	250.831	178.578	257.688	226.943	http://ghost.zool.kyoto-u.ac.jp/jbrowse/?data=data%2Fht&loc=Chr11%3A885192..891293&tracks=DNA%2Cky21gene%2CKH2013&highlight=	ORF:[1..1068/1319];Human Homolog:[PDCD2L (HGNC:28194, programmed cell death 2 like)]
KY21.Chr8.793	3968.55	0.0241566	0.0608118	0.397235	0.691194	0.999973	3399.92	4284.86	3705.95	4483.47	http://ghost.zool.kyoto-u.ac.jp/jbrowse/?data=data%2Fht&loc=Chr8%3A4854589..4858792&tracks=DNA%2Cky21gene%2CKH2013&highlight=	ORF:[54..989/1426];Human Homolog:[TMEM59 (HGNC:1239, transmembrane protein 59)]
KY21.Chr4.184	44.1228	0.0241516	0.0277601	0.870013	0.384293	0.999973	40.0487	30.6134	68.3029	37.5261	http://ghost.zool.kyoto-u.ac.jp/jbrowse/?data=data%2Fht&loc=Chr4%3A1438486..1440420&tracks=DNA%2Cky21gene%2CKH2013&highlight=	ORF:[27..737/815];Human Homolog:[METTL27 (HGNC:19068, methyltransferase like 27)]
KY21.Chr2.943	79.4654	0.0241455	0.0346285	0.697272	0.485632	0.999973	73.7739	65.3086	111.768	67.0108	http://ghost.zool.kyoto-u.ac.jp/jbrowse/?data=data%2Fht&loc=Chr2%3A5601806..5603668&tracks=DNA%2Cky21gene%2CKH2013&highlight=	ORF:[81..791/1359]; {Ci-ZF109};Human Homolog:[FAXDC2 (HGNC:1334, fatty acid hydroxylase domain containing 2)]
KY21.Chr10.167	1671.54	0.0241242	0.0655283	0.36815	0.712762	0.999973	1705.23	1556.18	1739.65	1685.1	http://ghost.zool.kyoto-u.ac.jp/jbrowse/?data=data%2Fht&loc=Chr10%3A1185173..1200494&tracks=DNA%2Cky21gene%2CKH2013&highlight=	ORF:[50..2170/3843];Human Homolog:[CBL (HGNC:1541, Cbl proto-oncogene)]
KY21.Chr5.298	7291.83	0.0241016	0.0635058	0.379518	0.704303	0.999973	6378.28	7804.38	7030.02	7954.63	http://ghost.zool.kyoto-u.ac.jp/jbrowse/?data=data%2Fht&loc=Chr5%3A2079077..2080519&tracks=DNA%2Cky21gene%2CKH2013&highlight=	ORF:[639..926/1442];Human Homolog:[ZMYND10 (HGNC:19412, zinc finger MYND-type containing 10)]
KY21.Chr4.432	142.838	0.0240551	0.0459608	0.523384	0.600707	0.999973	146.494	120.413	155.234	149.211	http://ghost.zool.kyoto-u.ac.jp/jbrowse/?data=data%2Fht&loc=Chr4%3A2922833..2928824&tracks=DNA%2Cky21gene%2CKH2013&highlight=	ORF:[13..1563/2170];Human Homolog:[GALNS (HGNC:4122, galactosamine (N-acetyl)-6-sulfatase)]
KY21.Chr14.230	72.1385	0.0240349	0.0378789	0.634519	0.525742	0.999973	65.3426	64.2881	77.6169	81.3065	http://ghost.zool.kyoto-u.ac.jp/jbrowse/?data=data%2Fht&loc=Chr14%3A1722574..1728232&tracks=DNA%2Cky21gene%2CKH2013&highlight=	ORF:[1..2091/2094];Human Homolog:[ISLR2 (HGNC:29286, immunoglobulin superfamily containing leucine rich repeat 2)]
KY21.Chr6.133	64.9699	0.0240292	0.0359724	0.667989	0.504141	0.999973	57.9652	57.145	78.6518	66.1174	http://ghost.zool.kyoto-u.ac.jp/jbrowse/?data=data%2Fht&loc=Chr6%3A993477..1002666&tracks=DNA%2Cky21gene%2CKH2013&highlight=	ORF:[3..1979/2001];Human Homolog:[TSTD2 (HGNC:30087, thiosulfate sulfurtransferase like domain containing 2)]
KY21.Chr6.603	183.785	0.0240248	0.0478341	0.502253	0.61549	0.999973	150.71	194.905	189.385	200.139	http://ghost.zool.kyoto-u.ac.jp/jbrowse/?data=data%2Fht&loc=Chr6%3A4091177..4096642&tracks=DNA%2Cky21gene%2CKH2013&highlight=	ORF:[446..1570/1858];Human Homolog:[ARSG (HGNC:24102, arylsulfatase G)]
KY21.Chr11.1137	6024.56	0.0240163	0.0677308	0.354585	0.7229	0.999973	5838.68	5961.45	6024.11	6274	http://ghost.zool.kyoto-u.ac.jp/jbrowse/?data=data%2Fht&loc=Chr11%3A7777076..7782355&tracks=DNA%2Cky21gene%2CKH2013&highlight=	ORF:[10..1296/1956];Human Homolog:[MXRA7 (HGNC:7541, matrix remodeling associated 7)]
KY21.Chr5.252	1542.94	0.024016	0.065398	0.367228	0.713449	0.999973	1571.38	1438.83	1605.12	1556.44	http://ghost.zool.kyoto-u.ac.jp/jbrowse/?data=data%2Fht&loc=Chr5%3A1728650..1735118&tracks=DNA%2Cky21gene%2CKH2013&highlight=	ORF:[3..1961/2457];Human Homolog:[DDHD1 (HGNC:19714, DDHD domain containing 1)]
KY21.Chr2.47	119.701	0.0240148	0.0424008	0.566376	0.571138	0.999973	95.9061	124.495	138.676	119.726	http://ghost.zool.kyoto-u.ac.jp/jbrowse/?data=data%2Fht&loc=Chr2%3A293257..297246&tracks=DNA%2Cky21gene%2CKH2013&highlight=	ORF:[602..1786/1904];Human Homolog:[exon2 (HGNC:1801, CDP-diacylglycerol synthase 2)]
KY21.Chr1.501	1482.53	0.02401	0.0644593	0.372483	0.709533	0.999973	1360.6	1527.61	1468.51	1573.41	http://ghost.zool.kyoto-u.ac.jp/jbrowse/?data=data%2Fht&loc=Chr1%3A3614061..3616366&tracks=DNA%2Cky21gene%2CKH2013&highlight=	ORF:[52..636/694];Human Homolog:[TSR2 (HGNC:25455, TSR2 ribosome maturation factor)]
KY21.Chr6.576	813.163	0.023943	0.0637506	0.375572	0.707235	0.999973	798.866	783.703	818.6	851.484	http://ghost.zool.kyoto-u.ac.jp/jbrowse/?data=data%2Fht&loc=Chr6%3A3945220..3948619&tracks=DNA%2Cky21gene%2CKH2013&highlight=	ORF:[1..882/1383];Human Homolog:[BVES (HGNC:1152, blood vessel epicardial substance)]
KY21.Chr3.1600	1544.64	0.0239195	0.0579149	0.413011	0.679599	0.999973	1670.45	1306.17	1789.33	1412.59	http://ghost.zool.kyoto-u.ac.jp/jbrowse/?data=data%2Fht&loc=Chr3%3A10499807..10528688&tracks=DNA%2Cky21gene%2CKH2013&highlight=	ORF:[1..5874/6214];Human Homolog:[SCN2A (HGNC:10588, sodium voltage-gated channel alpha subunit 2)]
KY21.Chr12.975	325.169	0.0239157	0.0553601	0.432002	0.66574	0.999973	318.282	305.114	366.352	310.93	http://ghost.zool.kyoto-u.ac.jp/jbrowse/?data=data%2Fht&loc=Chr12%3A7041980..7054009&tracks=DNA%2Cky21gene%2CKH2013&highlight=	ORF:[117..2762/3055];Human Homolog:[RPL26L1 (HGNC:17050, ribosomal protein L26 like 1)]
KY21.Chr10.852	671.65	0.0238896	0.0505578	0.472519	0.636556	0.999973	520.633	753.09	597.133	815.745	http://ghost.zool.kyoto-u.ac.jp/jbrowse/?data=data%2Fht&loc=Chr10%3A5990592..6003667&tracks=DNA%2Cky21gene%2CKH2013&highlight=	ORF:[13..4611/5079];Human Homolog:[SELL (HGNC:10720, selectin L)]
KY21.Chr3.140	316.301	0.0238101	0.0476346	0.499848	0.617182	0.999973	344.63	250.009	389.12	281.446	http://ghost.zool.kyoto-u.ac.jp/jbrowse/?data=data%2Fht&loc=Chr3%3A852944..855985&tracks=DNA%2Cky21gene%2CKH2013&highlight=	ORF:[1..852/1750];Human Homolog:[PIRT (HGNC:37239, phosphoinositide interacting regulator of transient receptor potential channels)]
KY21.Chr11.522	22.0412	0.0238027	0.0212457	1.12035	0.262563	0.999973	14.7548	14.2863	40.3608	18.763	http://ghost.zool.kyoto-u.ac.jp/jbrowse/?data=data%2Fht&loc=Chr11%3A3550365..3552848&tracks=DNA%2Cky21gene%2CKH2013&highlight=	ORF:[13..729/1014];Human Homolog:[COLEC11 (HGNC:17213, collectin subfamily member 11)]
KY21.Chr11.604	2758.06	0.0237969	0.05993	0.397079	0.691309	0.999973	2399.76	2935.83	2509.61	3187.04	http://ghost.zool.kyoto-u.ac.jp/jbrowse/?data=data%2Fht&loc=Chr11%3A4227212..4232834&tracks=DNA%2Cky21gene%2CKH2013&highlight=	ORF:[23..1117/1750];Human Homolog:[ARG2 (HGNC:664, arginase 2)]
KY21.Chr3.1566	114.712	0.0237935	0.039868	0.596807	0.550636	0.999973	86.4209	122.454	109.699	140.276	http://ghost.zool.kyoto-u.ac.jp/jbrowse/?data=data%2Fht&loc=Chr3%3A10249802..10254368&tracks=DNA%2Cky21gene%2CKH2013&highlight=	ORF:[41..1468/1820];Human Homolog:[CYP7B1 (HGNC:2652, cytochrome P450 family 7 subfamily B member 1)]
KY21.Chr4.955	249.403	0.0237927	0.051162	0.465047	0.641898	0.999973	265.586	208.171	270.107	253.748	http://ghost.zool.kyoto-u.ac.jp/jbrowse/?data=data%2Fht&loc=Chr4%3A5961041..5965638&tracks=DNA%2Cky21gene%2CKH2013&highlight=	ORF:[11..1849/2051];Human Homolog:[NXPE3 (HGNC:28238, neurexophilin and PC-esterase domain family member 3)]
KY21.Chr1.970	5267.84	0.0237857	0.0661121	0.359779	0.719013	0.999973	4797.41	5494.09	5276.92	5502.93	http://ghost.zool.kyoto-u.ac.jp/jbrowse/?data=data%2Fht&loc=Chr1%3A7162209..7169340&tracks=DNA%2Cky21gene%2CKH2013&highlight=	ORF:[62..1579/2090];Human Homolog:[FSTL4 (HGNC:21389, follistatin like 4)]
KY21.Chr14.458	1422.21	0.0237786	0.0565482	0.4205	0.67412	0.999973	1556.63	1177.6	1659.97	1294.65	http://ghost.zool.kyoto-u.ac.jp/jbrowse/?data=data%2Fht&loc=Chr14%3A3343882..3361007&tracks=DNA%2Cky21gene%2CKH2013&highlight=	ORF:[104..1957/2729];Human Homolog:[GMEB1 (HGNC:4370, glucocorticoid modulatory element binding protein 1)]
KY21.Chr10.121	1068.86	0.0237761	0.0648639	0.366554	0.713952	0.999973	1042.32	1041.88	1069.04	1122.21	http://ghost.zool.kyoto-u.ac.jp/jbrowse/?data=data%2Fht&loc=Chr10%3A853763..861984&tracks=DNA%2Cky21gene%2CKH2013&highlight=	ORF:[3..3074/4089];Human Homolog:[CNTN3 (HGNC:2173, contactin 3)]
KY21.Chr3.546	719.931	0.0237713	0.0563031	0.422202	0.672878	0.999973	609.162	774.519	669.575	826.467	http://ghost.zool.kyoto-u.ac.jp/jbrowse/?data=data%2Fht&loc=Chr3%3A3789071..3789672&tracks=DNA%2Cky21gene%2CKH2013&highlight=	ORF:[3..353/601];Human Homolog:[ATP8B1 (HGNC:3706, ATPase phospholipid transporting 8B1)]
KY21.Chr7.664	1760.04	0.0237389	0.0595316	0.398762	0.690069	0.999973	1499.72	1903.13	1647.55	1989.78	http://ghost.zool.kyoto-u.ac.jp/jbrowse/?data=data%2Fht&loc=Chr7%3A4942967..4962128&tracks=DNA%2Cky21gene%2CKH2013&highlight=	ORF:[98..1738/2741]; Sox4/11/12 (SRY-box 4/11/12);Human Homolog:[SOX4 (HGNC:11200, SRY-box transcription factor 4)]
KY21.Chr1.1502	2895.41	0.023735	0.0515271	0.460631	0.645063	0.999973	3422.06	2083.75	3388.24	2687.58	http://ghost.zool.kyoto-u.ac.jp/jbrowse/?data=data%2Fht&loc=Chr1%3A10438011..10442247&tracks=DNA%2Cky21gene%2CKH2013&highlight=	ORF:[37..1683/1895];Human Homolog:[KDM8 (HGNC:25840, lysine demethylase 8)]
KY21.Chr11.1111	341.684	0.0237044	0.0574149	0.412862	0.679708	0.999973	318.282	339.809	353.933	354.711	http://ghost.zool.kyoto-u.ac.jp/jbrowse/?data=data%2Fht&loc=Chr11%3A7600322..7601568&tracks=DNA%2Cky21gene%2CKH2013&highlight=	ORF:[39..461/1116];Human Homolog:[DHTKD1 (HGNC:23537, dehydrogenase E1 and transketolase domain containing 1)]
KY21.Chr12.916	224.86	0.0237002	0.0513686	0.461376	0.644529	0.999973	217.106	210.212	257.688	214.435	http://ghost.zool.kyoto-u.ac.jp/jbrowse/?data=data%2Fht&loc=Chr12%3A6628557..6632548&tracks=DNA%2Cky21gene%2CKH2013&highlight=	ORF:[11..1513/1917];Human Homolog:[TPBG (HGNC:12004, trophoblast glycoprotein)]
KY21.Chr5.711	705.534	0.0236909	0.0613537	0.386136	0.699396	0.999973	708.229	660.229	679.924	773.752	http://ghost.zool.kyoto-u.ac.jp/jbrowse/?data=data%2Fht&loc=Chr5%3A4677143..4680359&tracks=DNA%2Cky21gene%2CKH2013&highlight=	ORF:[140..937/1107];Human Homolog:[EAF1 (HGNC:20907, ELL associated factor 1)]
KY21.Chr13.390	1668.28	0.0236882	0.063739	0.371643	0.710158	0.999973	1494.45	1753.13	1653.76	1771.77	http://ghost.zool.kyoto-u.ac.jp/jbrowse/?data=data%2Fht&loc=Chr13%3A3539365..3547771&tracks=DNA%2Cky21gene%2CKH2013&highlight=	ORF:[3..1550/2452];Human Homolog:[FOXRED1 (HGNC:26927, FAD dependent oxidoreductase domain containing 1)]
KY21.Chr8.377	43184	0.0236845	0.0638819	0.370754	0.710821	0.999973	37816.5	46266	41531.3	47122	http://ghost.zool.kyoto-u.ac.jp/jbrowse/?data=data%2Fht&loc=Chr8%3A2275073..2292760&tracks=DNA%2Cky21gene%2CKH2013&highlight=	ORF:[69..4700/6046];Human Homolog:[R3HCC1 (HGNC:27329, R3H domain and coiled-coil containing 1)]
KY21.Chr8.312	147.405	0.0236761	0.0432963	0.54684	0.584489	0.999973	148.602	124.495	132.466	184.056	http://ghost.zool.kyoto-u.ac.jp/jbrowse/?data=data%2Fht&loc=Chr8%3A1977156..1981800&tracks=DNA%2Cky21gene%2CKH2013&highlight=	ORF:[23..1438/1604];Human Homolog:[SSTR2 (HGNC:11331, somatostatin receptor 2)]
KY21.Chr2.1489	403.033	0.0236373	0.0577405	0.409371	0.682268	0.999973	360.438	416.342	418.097	417.254	http://ghost.zool.kyoto-u.ac.jp/jbrowse/?data=data%2Fht&loc=Chr2%3A9392476..9396202&tracks=DNA%2Cky21gene%2CKH2013&highlight=	ORF:[1..519/671];Human Homolog:[MPV17 (HGNC:7224, mitochondrial inner membrane protein MPV17)]
KY21.Chr1.516	475.794	0.0236316	0.0561422	0.420924	0.67381	0.999973	512.202	402.056	515.376	473.543	http://ghost.zool.kyoto-u.ac.jp/jbrowse/?data=data%2Fht&loc=Chr1%3A3671835..3706448&tracks=DNA%2Cky21gene%2CKH2013&highlight=	ORF:[742..4359/4878];Human Homolog:[KCNT1 (HGNC:18865, potassium sodium-activated channel subfamily T member 1)]
KY21.Chr14.478	12296.9	0.0236245	0.0631122	0.374325	0.708163	0.999973	10866.9	13049.5	11528.7	13742.6	http://ghost.zool.kyoto-u.ac.jp/jbrowse/?data=data%2Fht&loc=Chr14%3A3582368..3584323&tracks=DNA%2Cky21gene%2CKH2013&highlight=	ORF:[74..538/1122];Human Homolog:[MYC (HGNC:7553, MYC proto-oncogene, bHLH transcription factor)]
KY21.Chr12.278	24265.6	0.0236095	0.0639568	0.369148	0.712018	0.999973	21361.8	25894.9	23256.1	26549.7	http://ghost.zool.kyoto-u.ac.jp/jbrowse/?data=data%2Fht&loc=Chr12%3A1777736..1781310&tracks=DNA%2Cky21gene%2CKH2013&highlight=	ORF:[31..390/1394];Human Homolog:[OR5D14 (HGNC:15281, olfactory receptor family 5 subfamily D member 14)]
KY21.Chr6.72	388.087	0.0236069	0.0503107	0.469221	0.638911	0.999973	416.296	319.4	470.876	345.776	http://ghost.zool.kyoto-u.ac.jp/jbrowse/?data=data%2Fht&loc=Chr6%3A575580..581159&tracks=DNA%2Cky21gene%2CKH2013&highlight=	ORF:[3..1001/1478];Human Homolog:[METTL24 (HGNC:21566, methyltransferase like 24)]
KY21.Chr7.490	3628.66	0.0235895	0.0644139	0.366218	0.714203	0.999973	3287.15	3784.84	3478.27	3964.36	http://ghost.zool.kyoto-u.ac.jp/jbrowse/?data=data%2Fht&loc=Chr7%3A3610181..3613084&tracks=DNA%2Cky21gene%2CKH2013&highlight=	ORF:[27..344/555];Human Homolog:[RPL36 (HGNC:13631, ribosomal protein L36)]
KY21.Chr8.251	5606.81	0.0235829	0.0596611	0.395281	0.692635	0.999973	4670.94	6173.7	5240.7	6341.91	http://ghost.zool.kyoto-u.ac.jp/jbrowse/?data=data%2Fht&loc=Chr8%3A1514809..1534597&tracks=DNA%2Cky21gene%2CKH2013&highlight=	ORF:[9..6587/7203];Human Homolog:[FREM1 (HGNC:23399, FRAS1 related extracellular matrix 1)]
KY21.Chr9.204	2536.31	0.0235698	0.0663665	0.355146	0.72248	0.999973	2407.14	2551.12	2500.3	2686.69	http://ghost.zool.kyoto-u.ac.jp/jbrowse/?data=data%2Fht&loc=Chr9%3A1462320..1466467&tracks=DNA%2Cky21gene%2CKH2013&highlight=	ORF:[1..1332/1698];Human Homolog:[OLFM2 (HGNC:17189, olfactomedin 2)]
KY21.Chr2.392	2493.67	0.023558	0.0626847	0.375816	0.707053	0.999973	2221.65	2625.61	2358.52	2768.89	http://ghost.zool.kyoto-u.ac.jp/jbrowse/?data=data%2Fht&loc=Chr2%3A2268713..2271752&tracks=DNA%2Cky21gene%2CKH2013&highlight=	ORF:[36..1169/1658];Human Homolog:[B3GALT5 (HGNC:920, beta-1,3-galactosyltransferase 5)]
KY21.Chr9.161	37.7041	0.0235456	0.0269266	0.874436	0.381881	0.999973	21.0783	38.777	44.5004	46.4609	http://ghost.zool.kyoto-u.ac.jp/jbrowse/?data=data%2Fht&loc=Chr9%3A1107665..1113547&tracks=DNA%2Cky21gene%2CKH2013&highlight=	ORF:[2..1447/2283];Human Homolog:[LRRC15 (HGNC:20818, leucine rich repeat containing 15)]
KY21.Chr1.1779	4346.76	0.0235405	0.0665255	0.353857	0.723446	0.999973	4032.27	4467.52	4320.68	4566.57	http://ghost.zool.kyoto-u.ac.jp/jbrowse/?data=data%2Fht&loc=Chr1%3A12117764..12138126&tracks=DNA%2Cky21gene%2CKH2013&highlight=	ORF:[70..2271/2892];Human Homolog:[GRHL1 (HGNC:17923, grainyhead like transcription factor 1)]
KY21.Chr12.85	1103.94	0.0235	0.0635265	0.369924	0.711439	0.999973	1147.71	1001.06	1139.42	1127.57	http://ghost.zool.kyoto-u.ac.jp/jbrowse/?data=data%2Fht&loc=Chr12%3A462264..478349&tracks=DNA%2Cky21gene%2CKH2013&highlight=	ORF:[427..2139/2621];Human Homolog:[PRKG1 (HGNC:9414, protein kinase cGMP-dependent 1)]
KY21.Chr10.447	41.6901	0.023491	0.029631	0.792785	0.427903	0.999973	29.5096	39.7974	52.7795	44.6739	http://ghost.zool.kyoto-u.ac.jp/jbrowse/?data=data%2Fht&loc=Chr10%3A3206972..3208757&tracks=DNA%2Cky21gene%2CKH2013&highlight=	ORF:[25..432/675];Human Homolog:[TMEFF1 (HGNC:11866, transmembrane protein with EGF like and two follistatin like domains 1)]
KY21.Chr14.69	152.963	0.023458	0.0453864	0.516852	0.605259	0.999973	159.141	126.535	176.967	149.211	http://ghost.zool.kyoto-u.ac.jp/jbrowse/?data=data%2Fht&loc=Chr14%3A496700..498552&tracks=DNA%2Cky21gene%2CKH2013&highlight=	ORF:[85..1140/1852];Human Homolog:[GALT (HGNC:4135, galactose-1-phosphate uridylyltransferase)]
KY21.Chr3.304	221.846	0.0234563	0.0501839	0.467406	0.640209	0.999973	229.753	190.824	251.479	215.328	http://ghost.zool.kyoto-u.ac.jp/jbrowse/?data=data%2Fht&loc=Chr3%3A1873640..1877460&tracks=DNA%2Cky21gene%2CKH2013&highlight=	ORF:[59..1141/1148];Human Homolog:[PIPOX (HGNC:17804, pipecolic acid and sarcosine oxidase)]
KY21.Chr5.594	41.053	0.023455	0.0279085	0.840426	0.400669	0.999973	33.7252	32.6543	62.0935	35.7391	http://ghost.zool.kyoto-u.ac.jp/jbrowse/?data=data%2Fht&loc=Chr5%3A3917720..3920124&tracks=DNA%2Cky21gene%2CKH2013&highlight=	ORF:[36..764/1129];Human Homolog:[GSTT2B (HGNC:33437, glutathione S-transferase theta 2B)]
KY21.Chr4.995	74.9207	0.0234452	0.0368273	0.636625	0.524369	0.999973	76.9356	57.145	80.7216	84.8804	http://ghost.zool.kyoto-u.ac.jp/jbrowse/?data=data%2Fht&loc=Chr4%3A6286974..6288807&tracks=DNA%2Cky21gene%2CKH2013&highlight=	ORF:[561..887/1833];Human Homolog:[FSD2 (HGNC:18024, fibronectin type III and SPRY domain containing 2)]
KY21.Chr3.958	415.739	0.0234357	0.0581386	0.403101	0.686874	0.999973	423.673	378.586	413.957	446.739	http://ghost.zool.kyoto-u.ac.jp/jbrowse/?data=data%2Fht&loc=Chr3%3A6484518..6491453&tracks=DNA%2Cky21gene%2CKH2013&highlight=	ORF:[139..1857/1932]
KY21.Chr2.380	12561.7	0.0234265	0.0662958	0.353364	0.723816	0.999973	11442.3	13114.8	12433.2	13256.5	http://ghost.zool.kyoto-u.ac.jp/jbrowse/?data=data%2Fht&loc=Chr2%3A2208334..2216193&tracks=DNA%2Cky21gene%2CKH2013&highlight=	ORF:[1..3921/4319];Human Homolog:[DLC1 (HGNC:2897, DLC1 Rho GTPase activating protein)]
KY21.Chr14.30	1549.84	0.0234132	0.0613355	0.381723	0.702667	0.999973	1685.21	1321.48	1623.75	1568.95	http://ghost.zool.kyoto-u.ac.jp/jbrowse/?data=data%2Fht&loc=Chr14%3A195572..200180&tracks=DNA%2Cky21gene%2CKH2013&highlight=	ORF:[3..782/1700];Human Homolog:[TMEM165 (HGNC:30760, transmembrane protein 165)]
KY21.Chr7.542	4112.91	0.0234057	0.0632782	0.369885	0.711468	0.999973	4396.92	3606.26	4476.94	3971.51	http://ghost.zool.kyoto-u.ac.jp/jbrowse/?data=data%2Fht&loc=Chr7%3A3873420..3874888&tracks=DNA%2Cky21gene%2CKH2013&highlight=	ORF:[3..422/533];Human Homolog:[ERICH6 (HGNC:28602, glutamate rich 6)]
KY21.Chr1.651	80.8741	0.0234054	0.0366461	0.638686	0.523027	0.999973	83.2591	61.2268	100.385	78.6261	http://ghost.zool.kyoto-u.ac.jp/jbrowse/?data=data%2Fht&loc=Chr1%3A4592909..4607456&tracks=DNA%2Cky21gene%2CKH2013&highlight=	ORF:[22..9357/9503];Human Homolog:[HMCN1 (HGNC:19194, hemicentin 1)]
KY21.Chr9.1026	103.666	0.0233944	0.0419915	0.557121	0.577445	0.999973	101.176	89.7993	120.048	103.643	http://ghost.zool.kyoto-u.ac.jp/jbrowse/?data=data%2Fht&loc=Chr9%3A7262855..7265496&tracks=DNA%2Cky21gene%2CKH2013&highlight=	ORF:[2..916/1114];Human Homolog:[AFMID (HGNC:20910, arylformamidase)]
KY21.Chr12.13	59.7423	0.0233937	0.0353278	0.662189	0.50785	0.999973	51.6417	54.0837	66.2331	67.0108	http://ghost.zool.kyoto-u.ac.jp/jbrowse/?data=data%2Fht&loc=Chr12%3A45160..45361&tracks=DNA%2Cky21gene%2CKH2013&highlight=	ORF:[1..198/201];Human Homolog:[RAB32 (HGNC:9772, RAB32, member RAS oncogene family)]
KY21.Chr2.1416	815.898	0.0233872	0.061516	0.380182	0.703811	0.999973	853.669	729.619	867.24	813.065	http://ghost.zool.kyoto-u.ac.jp/jbrowse/?data=data%2Fht&loc=Chr2%3A8818595..8834401&tracks=DNA%2Cky21gene%2CKH2013&highlight=	ORF:[92..1891/2409];Human Homolog:[SLC2A13 (HGNC:15956, solute carrier family 2 member 13)]
KY21.Chr11.454	241.248	0.0233811	0.0528887	0.442082	0.65843	0.999973	240.292	220.416	238.025	266.256	http://ghost.zool.kyoto-u.ac.jp/jbrowse/?data=data%2Fht&loc=Chr11%3A2806892..2810237&tracks=DNA%2Cky21gene%2CKH2013&highlight=	ORF:[3..1385/1385];Human Homolog:[UNC93A (HGNC:12570, unc-93 homolog A)]
KY21.Chr5.83	4182.35	0.023363	0.0613582	0.380765	0.703378	0.999973	3567.49	4547.11	3981.23	4633.58	http://ghost.zool.kyoto-u.ac.jp/jbrowse/?data=data%2Fht&loc=Chr5%3A621847..655698&tracks=DNA%2Cky21gene%2CKH2013&highlight=	ORF:[1..5424/6762];Human Homolog:[DOCK2 (HGNC:2988, dedicator of cytokinesis 2)]
KY21.Chr2.669	338.157	0.0233527	0.0548573	0.425698	0.670328	0.999973	329.875	318.379	388.085	316.291	http://ghost.zool.kyoto-u.ac.jp/jbrowse/?data=data%2Fht&loc=Chr2%3A3718465..3721314&tracks=DNA%2Cky21gene%2CKH2013&highlight=	ORF:[1..1383/1668];Human Homolog:[SLC17A5 (HGNC:10933, solute carrier family 17 member 5)]
KY21.Chr4.950	177.238	0.023348	0.050037	0.466616	0.640775	0.999973	168.626	167.353	192.49	180.483	http://ghost.zool.kyoto-u.ac.jp/jbrowse/?data=data%2Fht&loc=Chr4%3A5929447..5937041&tracks=DNA%2Cky21gene%2CKH2013&highlight=	ORF:[8..2428/2899];Human Homolog:[ADGRL3 (HGNC:20974, adhesion G protein-coupled receptor L3)]
KY21.Chr1.1654	29.1152	0.0233119	0.0260903	0.893507	0.371586	0.999973	20.0243	25.5112	35.1863	35.7391	http://ghost.zool.kyoto-u.ac.jp/jbrowse/?data=data%2Fht&loc=Chr1%3A11371108..11380071&tracks=DNA%2Cky21gene%2CKH2013&highlight=	ORF:[2..1885/2090];Human Homolog:[HTR1A (HGNC:5286, 5-hydroxytryptamine receptor 1A)]
KY21.Chr12.1010	168.715	0.0233012	0.0494832	0.470891	0.637719	0.999973	160.195	159.19	182.141	173.335	http://ghost.zool.kyoto-u.ac.jp/jbrowse/?data=data%2Fht&loc=Chr12%3A7279532..7307512&tracks=DNA%2Cky21gene%2CKH2013&highlight=	ORF:[1..219/1005];Human Homolog:[OR13C9 (HGNC:15104, olfactory receptor family 13 subfamily C member 9)]
KY21.Chr1.892	520.498	0.0232889	0.0586767	0.396901	0.691441	0.999973	461.614	543.898	515.376	561.104	http://ghost.zool.kyoto-u.ac.jp/jbrowse/?data=data%2Fht&loc=Chr1%3A6505851..6515937&tracks=DNA%2Cky21gene%2CKH2013&highlight=	ORF:[1..3465/3619];Human Homolog:[LAMP1 (HGNC:6499, lysosomal associated membrane protein 1)]
KY21.Chr12.1045	159.15	0.0232785	0.0486125	0.478857	0.63204	0.999973	145.44	155.108	170.757	165.293	http://ghost.zool.kyoto-u.ac.jp/jbrowse/?data=data%2Fht&loc=Chr12%3A7522535..7528893&tracks=DNA%2Cky21gene%2CKH2013&highlight=	ORF:[3..1289/1761];Human Homolog:[TAT (HGNC:11573, tyrosine aminotransferase)]
KY21.Chr4.942	1905.8	0.0232711	0.0630239	0.369242	0.711947	0.999973	2035.11	1672.51	2023.21	1892.39	http://ghost.zool.kyoto-u.ac.jp/jbrowse/?data=data%2Fht&loc=Chr4%3A5847506..5876490&tracks=DNA%2Cky21gene%2CKH2013&highlight=	ORF:[102..3116/4064];Human Homolog:[BCAS3 (HGNC:14347, BCAS3 microtubule associated cell migration factor)]
KY21.Chr12.1089	12482	0.023254	0.0634946	0.366235	0.71419	0.999973	11133.5	13167.8	11691.2	13935.6	http://ghost.zool.kyoto-u.ac.jp/jbrowse/?data=data%2Fht&loc=Chr12%3A7785514..7790027&tracks=DNA%2Cky21gene%2CKH2013&highlight=	ORF:[207..2480/2671];Human Homolog:[ACSL1 (HGNC:3569, acyl-CoA synthetase long chain family member 1)]
KY21.Chr13.55	42.4225	0.0232425	0.0294785	0.788457	0.430429	0.999973	34.7791	35.7156	58.9889	40.2065	http://ghost.zool.kyoto-u.ac.jp/jbrowse/?data=data%2Fht&loc=Chr13%3A312056..317386&tracks=DNA%2Cky21gene%2CKH2013&highlight=	ORF:[1..1374/1579];Human Homolog:[FAM169A (HGNC:29138, family with sequence similarity 169 member A)]
KY21.Chr10.268	7051.36	0.0232324	0.0676951	0.343192	0.731454	0.999973	6712.37	7107.41	7144.9	7240.75	http://ghost.zool.kyoto-u.ac.jp/jbrowse/?data=data%2Fht&loc=Chr10%3A1795850..1798056&tracks=DNA%2Cky21gene%2CKH2013&highlight=	ORF:[28..501/525];Human Homolog:[RPS27A (HGNC:10417, ribosomal protein S27a)]
KY21.Chr11.271	717.184	0.0232154	0.0624999	0.371447	0.710305	0.999973	712.445	681.658	767.89	706.741	http://ghost.zool.kyoto-u.ac.jp/jbrowse/?data=data%2Fht&loc=Chr11%3A1613960..1619658&tracks=DNA%2Cky21gene%2CKH2013&highlight=	ORF:[19..1119/1404];Human Homolog:[RHBDL3 (HGNC:16502, rhomboid like 3)]
KY21.Chr2.1022	427.182	0.023215	0.0512247	0.4532	0.650405	0.999973	455.29	357.156	517.446	378.835	http://ghost.zool.kyoto-u.ac.jp/jbrowse/?data=data%2Fht&loc=Chr2%3A6063727..6071863&tracks=DNA%2Cky21gene%2CKH2013&highlight=	ORF:[8..3793/3975];Human Homolog:[ABCB1 (HGNC:40, ATP binding cassette subfamily B member 1)]
KY21.Chr8.569	59.9686	0.0231684	0.0346109	0.669397	0.503242	0.999973	50.5878	55.1041	60.0238	74.1587	http://ghost.zool.kyoto-u.ac.jp/jbrowse/?data=data%2Fht&loc=Chr8%3A3403948..3404772&tracks=DNA%2Cky21gene%2CKH2013&highlight=	ORF:[81..458/461];Human Homolog:[GOLIM4 (HGNC:15448, golgi integral membrane protein 4)]
KY21.Chr5.751	424.587	0.0231192	0.0584023	0.395861	0.692208	0.999973	436.32	383.688	445.004	433.337	http://ghost.zool.kyoto-u.ac.jp/jbrowse/?data=data%2Fht&loc=Chr5%3A5104762..5124061&tracks=DNA%2Cky21gene%2CKH2013&highlight=	ORF:[217..954/1452];Human Homolog:[KCNIP3 (HGNC:15523, potassium voltage-gated channel interacting protein 3)]
KY21.Chr8.880	2489.99	0.0231187	0.06688	0.345674	0.729588	0.999973	2409.24	2464.38	2600.68	2485.66	http://ghost.zool.kyoto-u.ac.jp/jbrowse/?data=data%2Fht&loc=Chr8%3A5336872..5342463&tracks=DNA%2Cky21gene%2CKH2013&highlight=	ORF:[2..1846/2739];Human Homolog:[SLC6A11 (HGNC:11044, solute carrier family 6 member 11)]
KY21.Chr6.304	185.094	0.0231165	0.0461673	0.500711	0.616574	0.999973	169.68	177.558	163.513	229.624	http://ghost.zool.kyoto-u.ac.jp/jbrowse/?data=data%2Fht&loc=Chr6%3A2224457..2226650&tracks=DNA%2Cky21gene%2CKH2013&highlight=	ORF:[1..1011/1289];Human Homolog:[SLC35G1 (HGNC:26607, solute carrier family 35 member G1)]
KY21.Chr14.417	1034.98	0.0230725	0.0645993	0.357163	0.72097	0.999973	1040.21	978.608	1052.49	1068.6	http://ghost.zool.kyoto-u.ac.jp/jbrowse/?data=data%2Fht&loc=Chr14%3A3108239..3126728&tracks=DNA%2Cky21gene%2CKH2013&highlight=	ORF:[97..2601/2703];Human Homolog:[MYCBPAP (HGNC:19677, MYCBP associated protein)]
KY21.Chr3.1657	4624.92	0.0230597	0.0595545	0.387204	0.698605	0.999973	3965.87	4984.88	4187.17	5361.76	http://ghost.zool.kyoto-u.ac.jp/jbrowse/?data=data%2Fht&loc=Chr3%3A10935116..10937185&tracks=DNA%2Cky21gene%2CKH2013&highlight=	ORF:[102..386/924];Human Homolog:[SELENOF (HGNC:17705, selenoprotein F)]
KY21.Chr4.931	3677.24	0.0230329	0.0655842	0.351196	0.725442	0.999973	3366.2	3817.49	3605.57	3919.69	http://ghost.zool.kyoto-u.ac.jp/jbrowse/?data=data%2Fht&loc=Chr4%3A5774846..5783390&tracks=DNA%2Cky21gene%2CKH2013&highlight=	ORF:[63..1133/1576];Human Homolog:[SPPL3 (HGNC:30424, signal peptide peptidase like 3)]
KY21.Chr3.1336	835.995	0.0230243	0.0618092	0.372506	0.709516	0.999973	749.332	874.523	838.263	881.863	http://ghost.zool.kyoto-u.ac.jp/jbrowse/?data=data%2Fht&loc=Chr3%3A8838122..8868482&tracks=DNA%2Cky21gene%2CKH2013&highlight=	ORF:[1..5226/5435];Human Homolog:[NALCN (HGNC:19082, sodium leak channel, non-selective)]
KY21.Chr13.261	931.056	0.0230043	0.0637311	0.360959	0.71813	0.999973	878.963	934.729	989.357	921.176	http://ghost.zool.kyoto-u.ac.jp/jbrowse/?data=data%2Fht&loc=Chr13%3A2375372..2379795&tracks=DNA%2Cky21gene%2CKH2013&highlight=	ORF:[2..799/1987];Human Homolog:[PGAP2 (HGNC:17893, post-GPI attachment to proteins 2)]
KY21.Chr9.815	4269.27	0.0230002	0.0675452	0.340516	0.733468	0.999973	4116.58	4250.16	4301.01	4409.31	http://ghost.zool.kyoto-u.ac.jp/jbrowse/?data=data%2Fht&loc=Chr9%3A5970311..5977356&tracks=DNA%2Cky21gene%2CKH2013&highlight=	ORF:[131..3031/4734];Human Homolog:[FAM78B (HGNC:13495, family with sequence similarity 78 member B)]
KY21.Chr8.952	725.548	0.0229888	0.0626466	0.36696	0.713649	0.999973	736.685	674.515	750.297	740.693	http://ghost.zool.kyoto-u.ac.jp/jbrowse/?data=data%2Fht&loc=Chr8%3A5720734..5721708&tracks=DNA%2Cky21gene%2CKH2013&highlight=	ORF:[3..530/974];Human Homolog:[B9D2 (HGNC:28636, B9 domain containing 2)]
KY21.Chr2.1023	1237.92	0.0229717	0.0376321	0.610427	0.541579	0.999973	1546.09	685.74	1792.43	927.43	http://ghost.zool.kyoto-u.ac.jp/jbrowse/?data=data%2Fht&loc=Chr2%3A6072669..6085455&tracks=DNA%2Cky21gene%2CKH2013&highlight=	ORF:[27..4073/4742];Human Homolog:[ABCB1 (HGNC:40, ATP binding cassette subfamily B member 1)]
KY21.Chr1.995	2330.63	0.0229627	0.0655081	0.350532	0.72594	0.999973	2391.33	2161.31	2481.67	2288.2	http://ghost.zool.kyoto-u.ac.jp/jbrowse/?data=data%2Fht&loc=Chr1%3A7355689..7357865&tracks=DNA%2Cky21gene%2CKH2013&highlight=	ORF:[37..1497/2176];Human Homolog:[SLC7A6 (HGNC:11064, solute carrier family 7 member 6)]
KY21.Chr11.170	1710.58	0.0229565	0.0619785	0.370394	0.711089	0.999973	1487.07	1836.8	1673.42	1845.03	http://ghost.zool.kyoto-u.ac.jp/jbrowse/?data=data%2Fht&loc=Chr11%3A910158..916700&tracks=DNA%2Cky21gene%2CKH2013&highlight=	ORF:[547..1803/1895];Human Homolog:[ITLN1 (HGNC:18259, intelectin 1)]
KY21.Chr4.848	283.486	0.0229477	0.0550347	0.416969	0.676701	0.999973	263.478	280.623	308.398	281.446	http://ghost.zool.kyoto-u.ac.jp/jbrowse/?data=data%2Fht&loc=Chr4%3A5278043..5279882&tracks=DNA%2Cky21gene%2CKH2013&highlight=	ORF:[52..681/804];Human Homolog:[WFDC1 (HGNC:15466, WAP four-disulfide core domain 1)]
KY21.Chr1.1917	45.2189	0.0229361	0.0309599	0.740831	0.458796	0.999973	43.2104	33.6747	54.8493	49.1413	http://ghost.zool.kyoto-u.ac.jp/jbrowse/?data=data%2Fht&loc=Chr1%3A13088422..13089893&tracks=DNA%2Cky21gene%2CKH2013&highlight=	ORF:[3..497/837];Human Homolog:[TSTD1 (HGNC:35410, thiosulfate sulfurtransferase like domain containing 1)]
KY21.Chr10.667	109.71	0.0229322	0.0409436	0.560091	0.575417	0.999973	108.553	92.8607	135.571	101.856	http://ghost.zool.kyoto-u.ac.jp/jbrowse/?data=data%2Fht&loc=Chr10%3A4813446..4840698&tracks=DNA%2Cky21gene%2CKH2013&highlight=	ORF:[2..1732/2406];Human Homolog:[ANGPT2 (HGNC:485, angiopoietin 2)]
KY21.Chr11.1072	125.583	0.0229135	0.0402237	0.569653	0.568913	0.999973	133.847	95.922	157.304	115.259	http://ghost.zool.kyoto-u.ac.jp/jbrowse/?data=data%2Fht&loc=Chr11%3A7344875..7345902&tracks=DNA%2Cky21gene%2CKH2013&highlight=	ORF:[86..406/699];Human Homolog:[PLAC8 (HGNC:19254, placenta associated 8)]
KY21.Chr4.631	1684.32	0.0229077	0.0586917	0.390306	0.696311	0.999973	1464.94	1790.88	1520.26	1961.18	http://ghost.zool.kyoto-u.ac.jp/jbrowse/?data=data%2Fht&loc=Chr4%3A3945695..3949433&tracks=DNA%2Cky21gene%2CKH2013&highlight=	ORF:[27..1772/1882];Human Homolog:[IQGAP1 (HGNC:6110, IQ motif containing GTPase activating protein 1)]
KY21.Chr10.497	203.891	0.0229054	0.0314215	0.728971	0.466019	0.999973	125.416	223.478	126.257	340.415	http://ghost.zool.kyoto-u.ac.jp/jbrowse/?data=data%2Fht&loc=Chr10%3A3620576..3621191&tracks=DNA%2Cky21gene%2CKH2013&highlight=	ORF:[2..259/314];Human Homolog:[GOLGA8R (HGNC:44407, golgin A8 family member R)]
KY21.Chr13.40	2611.9	0.0228965	0.0665594	0.344001	0.730846	0.999973	2452.46	2658.26	2694.86	2642.01	http://ghost.zool.kyoto-u.ac.jp/jbrowse/?data=data%2Fht&loc=Chr13%3A152768..155256&tracks=DNA%2Cky21gene%2CKH2013&highlight=	ORF:[17..1099/2488];Human Homolog:[FBP1 (HGNC:3606, fructose-bisphosphatase 1)]
KY21.Chr8.21	573.643	0.0228808	0.0544427	0.420273	0.674286	0.999973	486.908	613.288	521.586	672.789	http://ghost.zool.kyoto-u.ac.jp/jbrowse/?data=data%2Fht&loc=Chr8%3A147620..154981&tracks=DNA%2Cky21gene%2CKH2013&highlight=	ORF:[2..1429/2321];Human Homolog:[NIPBL (HGNC:28862, NIPBL cohesin loading factor)]
KY21.Chr2.472	14421.7	0.0228739	0.0656842	0.34824	0.72766	0.999973	13228.7	14953.6	13830.3	15674.3	http://ghost.zool.kyoto-u.ac.jp/jbrowse/?data=data%2Fht&loc=Chr2%3A2663154..2666752&tracks=DNA%2Cky21gene%2CKH2013&highlight=	ORF:[2..799/1171];Human Homolog:[RPS3 (HGNC:10420, ribosomal protein S3)]
KY21.Chr1.1766	93.6399	0.022848	0.0381836	0.598371	0.549592	0.999973	98.0139	71.4313	114.873	90.2413	http://ghost.zool.kyoto-u.ac.jp/jbrowse/?data=data%2Fht&loc=Chr1%3A12040878..12045184&tracks=DNA%2Cky21gene%2CKH2013&highlight=	ORF:[12..1196/1217];Human Homolog:[EBI3 (HGNC:3129, Epstein-Barr virus induced 3)]
KY21.Chr12.1033	305.684	0.0228432	0.0534662	0.427247	0.6692	0.999973	269.802	315.318	291.84	345.776	http://ghost.zool.kyoto-u.ac.jp/jbrowse/?data=data%2Fht&loc=Chr12%3A7438695..7440334&tracks=DNA%2Cky21gene%2CKH2013&highlight=	ORF:[1..1035/1455];Human Homolog:[MCM4 (HGNC:6947, minichromosome maintenance complex component 4)]
KY21.Chr6.188	197.867	0.0228378	0.0453841	0.50321	0.614816	0.999973	161.249	209.192	178.002	243.026	http://ghost.zool.kyoto-u.ac.jp/jbrowse/?data=data%2Fht&loc=Chr6%3A1394851..1401490&tracks=DNA%2Cky21gene%2CKH2013&highlight=	ORF:[189..1223/2544];Human Homolog:[ARRDC3 (HGNC:29263, arrestin domain containing 3)]
KY21.Chr3.927	128.133	0.0228206	0.0424562	0.537509	0.590916	0.999973	103.283	133.679	153.164	122.406	http://ghost.zool.kyoto-u.ac.jp/jbrowse/?data=data%2Fht&loc=Chr3%3A6237849..6240857&tracks=DNA%2Cky21gene%2CKH2013&highlight=	ORF:[1..1314/1317];Human Homolog:[KDM8 (HGNC:25840, lysine demethylase 8)]
KY21.Chr14.658	52240.9	0.0227997	0.0634395	0.359392	0.719302	0.999973	54696	47056.9	58975.4	48235.3	http://ghost.zool.kyoto-u.ac.jp/jbrowse/?data=data%2Fht&loc=Chr14%3A4827014..4834544&tracks=DNA%2Cky21gene%2CKH2013&highlight=	ORF:[37..3246/3371];Human Homolog:[SELP (HGNC:10721, selectin P)]
KY21.Chr14.70	942.665	0.0227907	0.0578444	0.394	0.693581	0.999973	817.836	1002.08	865.17	1085.58	http://ghost.zool.kyoto-u.ac.jp/jbrowse/?data=data%2Fht&loc=Chr14%3A499561..506767&tracks=DNA%2Cky21gene%2CKH2013&highlight=	ORF:[64..3000/3246];Human Homolog:[NOD1 (HGNC:16390, nucleotide binding oligomerization domain containing 1)]
KY21.Chr12.90	1122.36	0.0227867	0.0650942	0.350057	0.726296	0.999973	1081.31	1110.25	1130.1	1167.78	http://ghost.zool.kyoto-u.ac.jp/jbrowse/?data=data%2Fht&loc=Chr12%3A510583..512004&tracks=DNA%2Cky21gene%2CKH2013&highlight=	ORF:[6..1058/1384];Human Homolog:[POLR1C (HGNC:20194, RNA polymerase I and III subunit C)]
KY21.Chr5.597	83.2469	0.0227832	0.037036	0.615165	0.538446	0.999973	82.2052	67.3495	106.594	76.8391	http://ghost.zool.kyoto-u.ac.jp/jbrowse/?data=data%2Fht&loc=Chr5%3A3938505..3950542&tracks=DNA%2Cky21gene%2CKH2013&highlight=	ORF:[1..3672/3844];Human Homolog:[PTPRA (HGNC:9664, protein tyrosine phosphatase receptor type A)]
KY21.Chr2.1093	1205.17	0.0227803	0.0643738	0.353876	0.723432	0.999973	1111.88	1238.82	1219.1	1250.87	http://ghost.zool.kyoto-u.ac.jp/jbrowse/?data=data%2Fht&loc=Chr2%3A6571737..6581355&tracks=DNA%2Cky21gene%2CKH2013&highlight=	ORF:[89..2353/3308];Human Homolog:[ABCD2 (HGNC:66, ATP binding cassette subfamily D member 2)]
KY21.Chr9.128	3016.63	0.022768	0.0657104	0.346489	0.728975	0.999973	3068.99	2826.64	3253.7	2917.21	http://ghost.zool.kyoto-u.ac.jp/jbrowse/?data=data%2Fht&loc=Chr9%3A861972..890889&tracks=DNA%2Cky21gene%2CKH2013&highlight=	ORF:[259..4602/5626];Human Homolog:[SLC4A2 (HGNC:11028, solute carrier family 4 member 2)]
KY21.Chr10.1174	2148.89	0.0227081	0.0657124	0.345568	0.729667	0.999973	2216.38	1983.75	2226.05	2169.36	http://ghost.zool.kyoto-u.ac.jp/jbrowse/?data=data%2Fht&loc=Chr10%3A8286632..8293009&tracks=DNA%2Cky21gene%2CKH2013&highlight=	ORF:[1..1218/1377];Human Homolog:[CYTH1 (HGNC:9501, cytohesin 1)]
KY21.Chr14.506	4584.69	0.0227004	0.0651163	0.348613	0.72738	0.999973	4174.55	4778.75	4429.34	4956.12	http://ghost.zool.kyoto-u.ac.jp/jbrowse/?data=data%2Fht&loc=Chr14%3A3723726..3725722&tracks=DNA%2Cky21gene%2CKH2013&highlight=	ORF:[20..346/424];Human Homolog:[RPL36A (HGNC:10359, ribosomal protein L36a)]
KY21.Chr12.571	504.792	0.0226854	0.0570723	0.397485	0.69101	0.999973	536.442	436.751	553.667	492.306	http://ghost.zool.kyoto-u.ac.jp/jbrowse/?data=data%2Fht&loc=Chr12%3A4165503..4167070&tracks=DNA%2Cky21gene%2CKH2013&highlight=	ORF:[104..1348/1567];Human Homolog:[ERAL1 (HGNC:3424, Era like 12S mitochondrial rRNA chaperone 1)]
KY21.Chr1.98	4908.34	0.022672	0.0602388	0.376368	0.706643	0.999973	5237.95	4276.69	5682.59	4436.12	http://ghost.zool.kyoto-u.ac.jp/jbrowse/?data=data%2Fht&loc=Chr1%3A743724..747592&tracks=DNA%2Cky21gene%2CKH2013&highlight=	ORF:[73..567/1476];Human Homolog:[CMTM7 (HGNC:19178, CKLF like MARVEL transmembrane domain containing 7)]
KY21.Chr10.566	1438.03	0.0226658	0.0560129	0.404653	0.685732	0.999973	1154.03	1613.33	1344.33	1640.43	http://ghost.zool.kyoto-u.ac.jp/jbrowse/?data=data%2Fht&loc=Chr10%3A4155018..4159148&tracks=DNA%2Cky21gene%2CKH2013&highlight=	ORF:[48..1052/1438];Human Homolog:[CALHM2 (HGNC:23493, calcium homeostasis modulator family member 2)]
KY21.Chr9.802	20459.4	0.0226632	0.0618887	0.366192	0.714222	0.999973	17875.4	21888.6	18848.5	23225.1	http://ghost.zool.kyoto-u.ac.jp/jbrowse/?data=data%2Fht&loc=Chr9%3A5826054..5831391&tracks=DNA%2Cky21gene%2CKH2013&highlight=	ORF:[3..1373/1990];Human Homolog:[VIM (HGNC:12692, vimentin)]
KY21.Chr1.717	407.32	0.0226575	0.0562494	0.402804	0.687093	0.999973	433.158	351.034	430.515	414.574	http://ghost.zool.kyoto-u.ac.jp/jbrowse/?data=data%2Fht&loc=Chr1%3A5108584..5118711&tracks=DNA%2Cky21gene%2CKH2013&highlight=	ORF:[1..2877/3433];Human Homolog:[OTUD4 (HGNC:24949, OTU deubiquitinase 4)]
KY21.Chr2.377	51.1487	0.0226507	0.0330121	0.686133	0.492629	0.999973	43.2104	45.9201	53.8144	61.65	http://ghost.zool.kyoto-u.ac.jp/jbrowse/?data=data%2Fht&loc=Chr2%3A2183016..2183884&tracks=DNA%2Cky21gene%2CKH2013&highlight=	ORF:[104..865/868];Human Homolog:[TNS1 (HGNC:11973, tensin 1)]
KY21.Chr14.319	145.449	0.0226361	0.0390875	0.579113	0.562513	0.999973	142.278	122.454	201.804	115.259	http://ghost.zool.kyoto-u.ac.jp/jbrowse/?data=data%2Fht&loc=Chr14%3A2421464..2433945&tracks=DNA%2Cky21gene%2CKH2013&highlight=	ORF:[8..2587/2652];Human Homolog:[ATL2 (HGNC:24047, atlastin GTPase 2)]
KY21.Chr10.1032	613.925	0.0226357	0.0621813	0.364028	0.715837	0.999973	603.892	589.818	643.703	618.287	http://ghost.zool.kyoto-u.ac.jp/jbrowse/?data=data%2Fht&loc=Chr10%3A7285929..7289838&tracks=DNA%2Cky21gene%2CKH2013&highlight=	ORF:[14..967/1662];Human Homolog:[MPPED2 (HGNC:1180, metallophosphoesterase domain containing 2)]
KY21.Chr14.37	171.07	0.0225758	0.0453321	0.49801	0.618477	0.999973	164.41	156.128	151.094	212.648	http://ghost.zool.kyoto-u.ac.jp/jbrowse/?data=data%2Fht&loc=Chr14%3A260683..270865&tracks=DNA%2Cky21gene%2CKH2013&highlight=	ORF:[38..2863/3500];Human Homolog:[ITGB5 (HGNC:6160, integrin subunit beta 5)]
KY21.Chr13.273	3102.65	0.0225684	0.0665126	0.33931	0.734376	0.999973	3075.32	2997.05	3320.97	3017.27	http://ghost.zool.kyoto-u.ac.jp/jbrowse/?data=data%2Fht&loc=Chr13%3A2500482..2513489&tracks=DNA%2Cky21gene%2CKH2013&highlight=	ORF:[5..1834/2574];Human Homolog:[STXBP1 (HGNC:11444, syntaxin binding protein 1)]
KY21.Chr1.1006	2802.24	0.0225385	0.0672679	0.335055	0.737583	0.999973	2742.28	2749.08	2865.62	2851.98	http://ghost.zool.kyoto-u.ac.jp/jbrowse/?data=data%2Fht&loc=Chr1%3A7401991..7414967&tracks=DNA%2Cky21gene%2CKH2013&highlight=	ORF:[2..2080/3031];Human Homolog:[NUAK1 (HGNC:14311, NUAK family kinase 1)]
KY21.Chr6.240	4350.12	0.0225381	0.0676176	0.333318	0.738895	0.999973	4298.91	4230.77	4494.54	4376.25	http://ghost.zool.kyoto-u.ac.jp/jbrowse/?data=data%2Fht&loc=Chr6%3A1714018..1722292&tracks=DNA%2Cky21gene%2CKH2013&highlight=	ORF:[2..1717/2755];Human Homolog:[FUCA1 (HGNC:4006, alpha-L-fucosidase 1)]
KY21.Chr8.1274	1522.44	0.0225273	0.0578159	0.389639	0.696804	0.999973	1327.93	1612.31	1353.64	1795.89	http://ghost.zool.kyoto-u.ac.jp/jbrowse/?data=data%2Fht&loc=Chr8%3A7639525..7642283&tracks=DNA%2Cky21gene%2CKH2013&highlight=	ORF:[1..2043/2046];Human Homolog:[LARGE1 (HGNC:6511, LARGE xylosyl- and glucuronyltransferase 1)]
KY21.Chr11.1275	325.061	0.0225014	0.0447818	0.502467	0.615339	0.999973	364.654	242.866	413.957	278.765	http://ghost.zool.kyoto-u.ac.jp/jbrowse/?data=data%2Fht&loc=Chr11%3A8553100..8556161&tracks=DNA%2Cky21gene%2CKH2013&highlight=	ORF:[1..1161/1399]; Lhx1 (LIM homeobox 1);Human Homolog:[LHX5 (HGNC:14216, LIM homeobox 5)]
KY21.Chr7.1143	278.248	0.0224875	0.0446698	0.503415	0.614672	0.999973	301.419	218.376	359.108	234.091	http://ghost.zool.kyoto-u.ac.jp/jbrowse/?data=data%2Fht&loc=Chr7%3A8519940..8524199&tracks=DNA%2Cky21gene%2CKH2013&highlight=	ORF:[71..1369/1610];Human Homolog:[CUZD1 (HGNC:17937, CUB and zona pellucida like domains 1)]
KY21.Chr8.505	421.619	0.0224549	0.058843	0.381608	0.702752	0.999973	400.487	415.322	414.992	455.674	http://ghost.zool.kyoto-u.ac.jp/jbrowse/?data=data%2Fht&loc=Chr8%3A3031598..3033562&tracks=DNA%2Cky21gene%2CKH2013&highlight=	ORF:[85..999/1567]
KY21.Chr5.900	666.361	0.0224532	0.0626838	0.358197	0.720196	0.999973	640.779	656.147	697.518	671.002	http://ghost.zool.kyoto-u.ac.jp/jbrowse/?data=data%2Fht&loc=Chr5%3A6057633..6061137&tracks=DNA%2Cky21gene%2CKH2013&highlight=	ORF:[23..1129/1908];Human Homolog:[GALE (HGNC:4116, UDP-galactose-4-epimerase)]
KY21.Chr13.92	1117.19	0.0224463	0.0622244	0.360732	0.7183	0.999973	1050.75	1122.49	1047.31	1248.19	http://ghost.zool.kyoto-u.ac.jp/jbrowse/?data=data%2Fht&loc=Chr13%3A580764..588919&tracks=DNA%2Cky21gene%2CKH2013&highlight=	ORF:[62..1246/1546];Human Homolog:[BOLL (HGNC:14273, boule homolog, RNA binding protein)]
KY21.UAContig1.104	435.671	0.0224424	0.0521878	0.430032	0.667172	0.999973	456.344	375.524	525.725	385.089	http://ghost.zool.kyoto-u.ac.jp/jbrowse/?data=data%2Fht&loc=UAContig1%3A473480..482464&tracks=DNA%2Cky21gene%2CKH2013&highlight=	ORF:[1..1743/1743];Human Homolog:[SLC22A13 (HGNC:8494, solute carrier family 22 member 13)]
KY21.Chr9.273	4923.73	0.0224257	0.0676362	0.331564	0.740218	0.999973	4925.99	4729.77	5048.21	4990.97	http://ghost.zool.kyoto-u.ac.jp/jbrowse/?data=data%2Fht&loc=Chr9%3A1868828..1881584&tracks=DNA%2Cky21gene%2CKH2013&highlight=	ORF:[19..2427/2993];Human Homolog:[PFKM (HGNC:8877, phosphofructokinase, muscle)]
KY21.Chr7.906	568.603	0.0224235	0.0434919	0.515579	0.606148	0.999973	420.511	637.779	438.794	777.326	http://ghost.zool.kyoto-u.ac.jp/jbrowse/?data=data%2Fht&loc=Chr7%3A6818865..6823110&tracks=DNA%2Cky21gene%2CKH2013&highlight=	ORF:[1..1218/1847];Human Homolog:[PAM (HGNC:8596, peptidylglycine alpha-amidating monooxygenase)]
KY21.Chr3.932	495.72	0.0224194	0.0605163	0.370469	0.711033	0.999973	497.447	464.303	509.167	511.963	http://ghost.zool.kyoto-u.ac.jp/jbrowse/?data=data%2Fht&loc=Chr3%3A6310575..6312453&tracks=DNA%2Cky21gene%2CKH2013&highlight=	ORF:[1..1086/1827];Human Homolog:[WDR45 (HGNC:28912, WD repeat domain 45)]
KY21.Chr14.346	189.471	0.0224161	0.0492447	0.455198	0.648967	0.999973	163.356	195.926	190.42	208.18	http://ghost.zool.kyoto-u.ac.jp/jbrowse/?data=data%2Fht&loc=Chr14%3A2601679..2604346&tracks=DNA%2Cky21gene%2CKH2013&highlight=	ORF:[244..1116/1737];Human Homolog:[NPEPPS (HGNC:7900, aminopeptidase puromycin sensitive)]
KY21.Chr4.1115	683.309	0.0224039	0.0625981	0.357901	0.720417	0.999973	685.043	644.922	690.273	712.995	http://ghost.zool.kyoto-u.ac.jp/jbrowse/?data=data%2Fht&loc=Chr4%3A7062354..7071480&tracks=DNA%2Cky21gene%2CKH2013&highlight=	ORF:[1..1578/1677];Human Homolog:[CSMD1 (HGNC:14026, CUB and Sushi multiple domains 1)]
KY21.Chr14.14	2176.77	0.0223951	0.0557214	0.401911	0.687749	0.999973	2421.89	1766.39	2566.53	1952.25	http://ghost.zool.kyoto-u.ac.jp/jbrowse/?data=data%2Fht&loc=Chr14%3A67353..85903&tracks=DNA%2Cky21gene%2CKH2013&highlight=	ORF:[89..3682/4400];Human Homolog:[SSH2 (HGNC:30580, slingshot protein phosphatase 2)]
KY21.Chr11.412	1282.57	0.0223908	0.0548622	0.408129	0.683179	0.999973	1047.59	1416.38	1145.63	1520.7	http://ghost.zool.kyoto-u.ac.jp/jbrowse/?data=data%2Fht&loc=Chr11%3A2454411..2457073&tracks=DNA%2Cky21gene%2CKH2013&highlight=	ORF:[1436..2410/2662]; {Fringe 3};Human Homolog:[MFNG (HGNC:7038, MFNG O-fucosylpeptide 3-beta-N-acetylglucosaminyltransferase)]
KY21.Chr10.709	405.922	0.0223648	0.0589527	0.379368	0.704414	0.999973	381.516	404.097	411.887	426.189	http://ghost.zool.kyoto-u.ac.jp/jbrowse/?data=data%2Fht&loc=Chr10%3A5181348..5183274&tracks=DNA%2Cky21gene%2CKH2013&highlight=	ORF:[26..1414/1926];Human Homolog:[PPP1R36 (HGNC:20097, protein phosphatase 1 regulatory subunit 36)]
KY21.Chr12.20	15488.1	0.0223612	0.0652863	0.34251	0.731967	0.999973	13975.9	16288.4	14960.4	16727.7	http://ghost.zool.kyoto-u.ac.jp/jbrowse/?data=data%2Fht&loc=Chr12%3A77904..79803&tracks=DNA%2Cky21gene%2CKH2013&highlight=	ORF:[28..1542/1840];Human Homolog:[LMAN1 (HGNC:6631, lectin, mannose binding 1)]
KY21.Chr5.22	713.58	0.0223604	0.0628474	0.355789	0.721999	0.999973	689.259	700.026	756.506	708.528	http://ghost.zool.kyoto-u.ac.jp/jbrowse/?data=data%2Fht&loc=Chr5%3A144416..159671&tracks=DNA%2Cky21gene%2CKH2013&highlight=	ORF:[3..605/1142];Human Homolog:[RNF11 (HGNC:10056, ring finger protein 11)]
KY21.Chr2.960	85.2048	0.0223358	0.0315649	0.707617	0.479183	0.999973	55.8574	90.8198	67.268	126.874	http://ghost.zool.kyoto-u.ac.jp/jbrowse/?data=data%2Fht&loc=Chr2%3A5694640..5696060&tracks=DNA%2Cky21gene%2CKH2013&highlight=	ORF:[1..435/438];Human Homolog:[PDHA2 (HGNC:8807, pyruvate dehydrogenase E1 subunit alpha 2)]
KY21.Chr3.1558	1457.34	0.0223349	0.0559836	0.398956	0.689926	0.999973	1182.49	1623.53	1339.15	1684.21	http://ghost.zool.kyoto-u.ac.jp/jbrowse/?data=data%2Fht&loc=Chr3%3A10204873..10207373&tracks=DNA%2Cky21gene%2CKH2013&highlight=	ORF:[39..770/1150];Human Homolog:[SPATA31D1 (HGNC:37283, SPATA31 subfamily D member 1)]
KY21.Chr1.174	533.522	0.0222942	0.0571366	0.390191	0.696395	0.999973	570.167	459.201	584.714	520.004	http://ghost.zool.kyoto-u.ac.jp/jbrowse/?data=data%2Fht&loc=Chr1%3A1341341..1343030&tracks=DNA%2Cky21gene%2CKH2013&highlight=	ORF:[44..319/1613];Human Homolog:[NAA38 (HGNC:28212, N-alpha-acetyltransferase 38, NatC auxiliary subunit)]
KY21.Chr8.487	81.921	0.0222934	0.0386726	0.576465	0.564301	0.999973	66.3965	82.6562	91.0705	87.5608	http://ghost.zool.kyoto-u.ac.jp/jbrowse/?data=data%2Fht&loc=Chr8%3A2922439..2926093&tracks=DNA%2Cky21gene%2CKH2013&highlight=	ORF:[2175..3557/3654];Human Homolog:[COL6A2 (HGNC:2212, collagen type VI alpha 2 chain)]
KY21.Chr8.1157	6113.56	0.0222921	0.0674212	0.330639	0.740917	0.999973	5783.87	6202.28	6136.91	6331.18	http://ghost.zool.kyoto-u.ac.jp/jbrowse/?data=data%2Fht&loc=Chr8%3A6870070..6870928&tracks=DNA%2Cky21gene%2CKH2013&highlight=	ORF:[227..544/809];Human Homolog:[HSPE1 (HGNC:5269, heat shock protein family E (Hsp10) member 1)]
KY21.Chr12.677	1704.11	0.0222843	0.0624226	0.356992	0.721098	0.999973	1508.15	1808.23	1643.41	1856.65	http://ghost.zool.kyoto-u.ac.jp/jbrowse/?data=data%2Fht&loc=Chr12%3A4921527..4932668&tracks=DNA%2Cky21gene%2CKH2013&highlight=	ORF:[41..2206/2656];Human Homolog:[PHEX (HGNC:8918, phosphate regulating endopeptidase homolog X-linked)]
KY21.Chr14.388	926.766	0.0222723	0.048197	0.462109	0.644003	0.999973	1076.05	676.556	1153.91	800.556	http://ghost.zool.kyoto-u.ac.jp/jbrowse/?data=data%2Fht&loc=Chr14%3A2878736..2881627&tracks=DNA%2Cky21gene%2CKH2013&highlight=	ORF:[105..839/1115];Human Homolog:[TMED6 (HGNC:28331, transmembrane p24 trafficking protein 6)]
KY21.Chr14.432	817.03	0.0222705	0.0596938	0.37308	0.709089	0.999973	732.469	851.053	767.89	916.708	http://ghost.zool.kyoto-u.ac.jp/jbrowse/?data=data%2Fht&loc=Chr14%3A3158705..3182481&tracks=DNA%2Cky21gene%2CKH2013&highlight=	ORF:[43..3354/4635];Human Homolog:[PLD1 (HGNC:9067, phospholipase D1)]
KY21.Chr9.487	108.883	0.0222361	0.0425833	0.522179	0.601545	0.999973	96.96	105.106	106.594	126.874	http://ghost.zool.kyoto-u.ac.jp/jbrowse/?data=data%2Fht&loc=Chr9%3A3286475..3288657&tracks=DNA%2Cky21gene%2CKH2013&highlight=	ORF:[41..835/1339];Human Homolog:[IGFBP5 (HGNC:5474, insulin like growth factor binding protein 5)]
KY21.Chr10.194	54.3349	0.0222046	0.0321327	0.691029	0.489548	0.999973	37.9409	56.1246	65.1982	58.0761	http://ghost.zool.kyoto-u.ac.jp/jbrowse/?data=data%2Fht&loc=Chr10%3A1324338..1328625&tracks=DNA%2Cky21gene%2CKH2013&highlight=	ORF:[20..502/897];Human Homolog:[RBBP8 (HGNC:9891, RB binding protein 8, endonuclease)]
KY21.Chr10.135	97.6569	0.0221955	0.0407378	0.544838	0.585865	0.999973	99.0678	80.6153	111.768	99.176	http://ghost.zool.kyoto-u.ac.jp/jbrowse/?data=data%2Fht&loc=Chr10%3A962039..965635&tracks=DNA%2Cky21gene%2CKH2013&highlight=	ORF:[34..822/1540];Human Homolog:[ADAMTSL1 (HGNC:14632, ADAMTS like 1)]
KY21.Chr14.779	1034.6	0.0221922	0.0621897	0.356847	0.721206	0.999973	1074.99	937.791	1124.93	1000.7	http://ghost.zool.kyoto-u.ac.jp/jbrowse/?data=data%2Fht&loc=Chr14%3A5601305..5609761&tracks=DNA%2Cky21gene%2CKH2013&highlight=	ORF:[54..2252/2542];Human Homolog:[DMBT1 (HGNC:2926, deleted in malignant brain tumors 1)]
KY21.Chr8.260	1422.09	0.022191	0.0601111	0.369166	0.712004	0.999973	1286.83	1471.48	1290.51	1639.53	http://ghost.zool.kyoto-u.ac.jp/jbrowse/?data=data%2Fht&loc=Chr8%3A1603630..1607056&tracks=DNA%2Cky21gene%2CKH2013&highlight=	ORF:[2..1564/1635];Human Homolog:[DCT (HGNC:2709, dopachrome tautomerase)]
KY21.Chr14.530	201.457	0.0221906	0.044946	0.493718	0.621505	0.999973	207.621	169.394	254.584	174.228	http://ghost.zool.kyoto-u.ac.jp/jbrowse/?data=data%2Fht&loc=Chr14%3A3887728..3898764&tracks=DNA%2Cky21gene%2CKH2013&highlight=	ORF:[91..2085/2819];Human Homolog:[IL1RAPL2 (HGNC:5997, interleukin 1 receptor accessory protein like 2)]
KY21.Chr7.428	236749	0.0221853	0.0615517	0.360434	0.718523	0.999973	202051	258131	221467	265348	http://ghost.zool.kyoto-u.ac.jp/jbrowse/?data=data%2Fht&loc=Chr7%3A3189220..3211070&tracks=DNA%2Cky21gene%2CKH2013&highlight=	ORF:[65..4390/5505];Human Homolog:[COL2A1 (HGNC:2200, collagen type II alpha 1 chain)]
KY21.Chr3.1520	652.405	0.0221814	0.0620246	0.357623	0.720626	0.999973	660.803	608.186	683.029	657.6	http://ghost.zool.kyoto-u.ac.jp/jbrowse/?data=data%2Fht&loc=Chr3%3A9949844..9951123&tracks=DNA%2Cky21gene%2CKH2013&highlight=	ORF:[1..999/1279];Human Homolog:[DERA (HGNC:24269, deoxyribose-phosphate aldolase)]
KY21.Chr2.740	2876.29	0.0221522	0.0667143	0.332046	0.739854	0.999973	2757.04	2876.64	2834.57	3036.93	http://ghost.zool.kyoto-u.ac.jp/jbrowse/?data=data%2Fht&loc=Chr2%3A4222982..4226998&tracks=DNA%2Cky21gene%2CKH2013&highlight=	ORF:[2..1627/1969];Human Homolog:[SASS6 (HGNC:25403, SAS-6 centriolar assembly protein)]
KY21.Chr3.1232	96.8105	0.0221509	0.0388924	0.569545	0.568986	0.999973	91.6904	84.6971	124.187	86.6674	http://ghost.zool.kyoto-u.ac.jp/jbrowse/?data=data%2Fht&loc=Chr3%3A8280860..8282783&tracks=DNA%2Cky21gene%2CKH2013&highlight=	ORF:[10..1044/1047];Human Homolog:[TNR (HGNC:11953, tenascin R)]
KY21.Chr14.380	1602.9	0.0221503	0.065665	0.337322	0.735874	0.999973	1630.4	1504.14	1652.72	1624.34	http://ghost.zool.kyoto-u.ac.jp/jbrowse/?data=data%2Fht&loc=Chr14%3A2815146..2836520&tracks=DNA%2Cky21gene%2CKH2013&highlight=	ORF:[91..4305/5092];Human Homolog:[NCOA1 (HGNC:7668, nuclear receptor coactivator 1)]
KY21.Chr12.42	7710.24	0.0221474	0.0612863	0.361376	0.717818	0.999973	6702.89	8278.88	7094.19	8765.02	http://ghost.zool.kyoto-u.ac.jp/jbrowse/?data=data%2Fht&loc=Chr12%3A177418..179868&tracks=DNA%2Cky21gene%2CKH2013&highlight=	ORF:[257..754/821]; Tnnc.b (troponin C.b);Human Homolog:[TNNC2 (HGNC:11944, troponin C2, fast skeletal type)]
KY21.Chr7.1208	3085.31	0.0221323	0.066981	0.330426	0.741078	0.999973	2934.09	3111.34	3199.89	3095.9	http://ghost.zool.kyoto-u.ac.jp/jbrowse/?data=data%2Fht&loc=Chr7%3A8906332..8908898&tracks=DNA%2Cky21gene%2CKH2013&highlight=	ORF:[93..1163/1329];Human Homolog:[BPNT2 (HGNC:26019, 3'(2'), 5'-bisphosphate nucleotidase 2)]
KY21.Chr12.565	1400.56	0.0221082	0.065613	0.336949	0.736156	0.999973	1381.68	1357.19	1390.9	1472.45	http://ghost.zool.kyoto-u.ac.jp/jbrowse/?data=data%2Fht&loc=Chr12%3A4098539..4100174&tracks=DNA%2Cky21gene%2CKH2013&highlight=	ORF:[3..1049/1529];Human Homolog:[ACMSD (HGNC:19288, aminocarboxymuconate semialdehyde decarboxylase)]
KY21.Chr9.1155	987.127	0.0221026	0.0609563	0.362598	0.716905	0.999973	1051.81	865.339	1062.83	968.53	http://ghost.zool.kyoto-u.ac.jp/jbrowse/?data=data%2Fht&loc=Chr9%3A8198424..8201806&tracks=DNA%2Cky21gene%2CKH2013&highlight=	ORF:[17..1483/1631];Human Homolog:[ALG11 (HGNC:32456, ALG11 alpha-1,2-mannosyltransferase)]
KY21.Chr5.168	1758.44	0.0220824	0.0628811	0.351177	0.725455	0.999973	1843.29	1581.69	1929.04	1679.74	http://ghost.zool.kyoto-u.ac.jp/jbrowse/?data=data%2Fht&loc=Chr5%3A1188829..1203893&tracks=DNA%2Cky21gene%2CKH2013&highlight=	ORF:[107..1723/2503];Human Homolog:[SOWAHA (HGNC:27033, sosondowah ankyrin repeat domain family member A)]
KY21.Chr4.107	1487.2	0.0220726	0.0619047	0.356557	0.721423	0.999973	1492.34	1400.05	1692.05	1364.34	http://ghost.zool.kyoto-u.ac.jp/jbrowse/?data=data%2Fht&loc=Chr4%3A867461..882765&tracks=DNA%2Cky21gene%2CKH2013&highlight=	ORF:[641..5305/5645];Human Homolog:[ADAMTS7 (HGNC:223, ADAM metallopeptidase with thrombospondin type 1 motif 7)]
KY21.Chr5.798	16900.4	0.0220692	0.0629804	0.350414	0.726028	0.999973	14649.4	18275.2	16158.8	18518.2	http://ghost.zool.kyoto-u.ac.jp/jbrowse/?data=data%2Fht&loc=Chr5%3A5372192..5379039&tracks=DNA%2Cky21gene%2CKH2013&highlight=	ORF:[19..2106/2217];Human Homolog:[USH2A (HGNC:12601, usherin)]
KY21.Chr11.140	3340.07	0.0220625	0.0649996	0.339426	0.734289	0.999973	3030	3496.05	3263.02	3571.23	http://ghost.zool.kyoto-u.ac.jp/jbrowse/?data=data%2Fht&loc=Chr11%3A726819..731236&tracks=DNA%2Cky21gene%2CKH2013&highlight=	ORF:[9..911/1869];Human Homolog:[NAPB (HGNC:15751, NSF attachment protein beta)]
KY21.Chr3.1104	33681.8	0.0220602	0.0666601	0.330936	0.740693	0.999973	31174.7	34795.2	32807.1	35950	http://ghost.zool.kyoto-u.ac.jp/jbrowse/?data=data%2Fht&loc=Chr3%3A7580661..7583353&tracks=DNA%2Cky21gene%2CKH2013&highlight=	ORF:[1..912/1000]; Tpm.c (tropomyosin.c);Human Homolog:[TPM1 (HGNC:12010, tropomyosin 1)]
KY21.Chr7.436	34.4647	0.0220546	0.023642	0.93286	0.350892	0.999973	16.8626	34.6952	30.0119	56.2891	http://ghost.zool.kyoto-u.ac.jp/jbrowse/?data=data%2Fht&loc=Chr7%3A3308901..3310406&tracks=DNA%2Cky21gene%2CKH2013&highlight=	ORF:[3..263/1505];Human Homolog:[SIPA1L3 (HGNC:23801, signal induced proliferation associated 1 like 3)]
KY21.Chr8.454	25.8953	0.022033	0.0242986	0.906762	0.364533	0.999973	18.9704	20.4089	38.291	25.9109	http://ghost.zool.kyoto-u.ac.jp/jbrowse/?data=data%2Fht&loc=Chr8%3A2715477..2719733&tracks=DNA%2Cky21gene%2CKH2013&highlight=	ORF:[67..1164/1505];Human Homolog:[B4GALT4 (HGNC:927, beta-1,4-galactosyltransferase 4)]
KY21.Chr4.634	221.95	0.0220108	0.0450232	0.488876	0.624929	0.999973	184.435	231.641	189.385	282.339	http://ghost.zool.kyoto-u.ac.jp/jbrowse/?data=data%2Fht&loc=Chr4%3A3957523..3961832&tracks=DNA%2Cky21gene%2CKH2013&highlight=	ORF:[12..1790/2047];Human Homolog:[ZNF131 (HGNC:12915, zinc finger protein 131)]
KY21.Chr4.1159	448.745	0.0220106	0.0521246	0.422269	0.672829	0.999973	495.339	362.259	517.446	419.935	http://ghost.zool.kyoto-u.ac.jp/jbrowse/?data=data%2Fht&loc=Chr4%3A7421149..7423261&tracks=DNA%2Cky21gene%2CKH2013&highlight=	ORF:[21..662/1334];Human Homolog:[PXMP4 (HGNC:15920, peroxisomal membrane protein 4)]
KY21.Chr6.71	105.01	0.0220072	0.0416583	0.528278	0.597306	0.999973	104.337	89.7993	123.152	102.75	http://ghost.zool.kyoto-u.ac.jp/jbrowse/?data=data%2Fht&loc=Chr6%3A568208..574354&tracks=DNA%2Cky21gene%2CKH2013&highlight=	ORF:[1..1002/1287];Human Homolog:[METTL24 (HGNC:21566, methyltransferase like 24)]
KY21.Chr8.1158	963.094	0.0219294	0.0636335	0.34462	0.73038	0.999973	889.502	988.813	976.938	997.121	http://ghost.zool.kyoto-u.ac.jp/jbrowse/?data=data%2Fht&loc=Chr8%3A6871121..6879766&tracks=DNA%2Cky21gene%2CKH2013&highlight=	ORF:[1..2595/2982];Human Homolog:[VPS16 (HGNC:14584, VPS16 core subunit of CORVET and HOPS complexes)]
KY21.Chr8.1281	588.598	0.0219271	0.0613393	0.357473	0.720738	0.999973	580.706	563.287	632.319	578.08	http://ghost.zool.kyoto-u.ac.jp/jbrowse/?data=data%2Fht&loc=Chr8%3A7696073..7697987&tracks=DNA%2Cky21gene%2CKH2013&highlight=	ORF:[15..344/624];Human Homolog:[BET1 (HGNC:14562, Bet1 golgi vesicular membrane trafficking protein)]
KY21.Chr7.721	223.908	0.0219158	0.0487086	0.449938	0.652755	0.999973	196.028	228.58	203.874	267.15	http://ghost.zool.kyoto-u.ac.jp/jbrowse/?data=data%2Fht&loc=Chr7%3A5377553..5380814&tracks=DNA%2Cky21gene%2CKH2013&highlight=	ORF:[33..1208/1529];Human Homolog:[GHSR (HGNC:4267, growth hormone secretagogue receptor)]
KY21.Chr4.831	611.914	0.0219116	0.0612248	0.357887	0.720428	0.999973	627.078	562.266	616.796	641.517	http://ghost.zool.kyoto-u.ac.jp/jbrowse/?data=data%2Fht&loc=Chr4%3A5183789..5184439&tracks=DNA%2Cky21gene%2CKH2013&highlight=	ORF:[1..438/650];Human Homolog:[CEP20 (HGNC:26435, centrosomal protein 20)]
KY21.Chr8.680	104.146	0.0219067	0.0389453	0.562499	0.573776	0.999973	103.283	86.738	134.536	92.0282	http://ghost.zool.kyoto-u.ac.jp/jbrowse/?data=data%2Fht&loc=Chr8%3A4124487..4129196&tracks=DNA%2Cky21gene%2CKH2013&highlight=	ORF:[2..1495/1629];Human Homolog:[SBK1 (HGNC:17699, SH3 domain binding kinase 1)]
KY21.Chr3.1146	87.9316	0.0218998	0.0374798	0.58431	0.559012	0.999973	65.3426	93.8811	87.9659	104.537	http://ghost.zool.kyoto-u.ac.jp/jbrowse/?data=data%2Fht&loc=Chr3%3A7827436..7829857&tracks=DNA%2Cky21gene%2CKH2013&highlight=	ORF:[1009..1443/2378];Human Homolog:[ZNF639 (HGNC:30950, zinc finger protein 639)]
KY21.Chr9.394	2468.78	0.0218993	0.0579563	0.377858	0.705536	0.999973	2053.02	2720.51	2261.24	2840.37	http://ghost.zool.kyoto-u.ac.jp/jbrowse/?data=data%2Fht&loc=Chr9%3A2618005..2622044&tracks=DNA%2Cky21gene%2CKH2013&highlight=	ORF:[33..731/1418];Human Homolog:[RGS4 (HGNC:10000, regulator of G protein signaling 4)]
KY21.Chr5.778	1612.37	0.0218961	0.0588664	0.371963	0.70992	0.999973	1410.14	1712.31	1456.09	1870.94	http://ghost.zool.kyoto-u.ac.jp/jbrowse/?data=data%2Fht&loc=Chr5%3A5274348..5276605&tracks=DNA%2Cky21gene%2CKH2013&highlight=	ORF:[1..1800/2257];Human Homolog:[OTULIN (HGNC:25118, OTU deubiquitinase with linear linkage specificity)]
KY21.Chr12.5	3225.57	0.0218837	0.0673849	0.324757	0.745365	0.999973	3185.98	3139.91	3317.87	3258.51	http://ghost.zool.kyoto-u.ac.jp/jbrowse/?data=data%2Fht&loc=Chr12%3A9803..21292&tracks=DNA%2Cky21gene%2CKH2013&highlight=	ORF:[10..4122/4154];Human Homolog:[CNKSR2 (HGNC:19701, connector enhancer of kinase suppressor of Ras 2)]
KY21.Chr5.491	1565.62	0.0218811	0.0653576	0.33479	0.737783	0.999973	1474.42	1586.79	1549.23	1652.04	http://ghost.zool.kyoto-u.ac.jp/jbrowse/?data=data%2Fht&loc=Chr5%3A3306435..3321428&tracks=DNA%2Cky21gene%2CKH2013&highlight=	ORF:[49..1725/2002];Human Homolog:[SCP2 (HGNC:10606, sterol carrier protein 2)]
KY21.Chr4.115	1286.53	0.0218701	0.0627452	0.348554	0.727424	0.999973	1156.14	1350.05	1253.25	1386.68	http://ghost.zool.kyoto-u.ac.jp/jbrowse/?data=data%2Fht&loc=Chr4%3A923147..930460&tracks=DNA%2Cky21gene%2CKH2013&highlight=	ORF:[23..1348/1408];Human Homolog:[RHCG (HGNC:18140, Rh family C glycoprotein)]
KY21.Chr5.529	2744.71	0.0218697	0.0658358	0.332186	0.739749	0.999973	2564.17	2806.23	2681.41	2927.03	http://ghost.zool.kyoto-u.ac.jp/jbrowse/?data=data%2Fht&loc=Chr5%3A3588933..3596738&tracks=DNA%2Cky21gene%2CKH2013&highlight=	ORF:[85..1716/2695]
KY21.Chr1.1378	1242.6	0.0218697	0.0652473	0.335181	0.737488	0.999973	1235.19	1193.92	1302.93	1238.36	http://ghost.zool.kyoto-u.ac.jp/jbrowse/?data=data%2Fht&loc=Chr1%3A9683998..9696276&tracks=DNA%2Cky21gene%2CKH2013&highlight=	ORF:[1..2421/2621];Human Homolog:[MIB2 (HGNC:30577, MIB E3 ubiquitin protein ligase 2)]
KY21.Chr12.568	1385.64	0.0218677	0.0619435	0.353027	0.724068	0.999973	1439.64	1256.17	1544.06	1302.69	http://ghost.zool.kyoto-u.ac.jp/jbrowse/?data=data%2Fht&loc=Chr12%3A4134134..4143128&tracks=DNA%2Cky21gene%2CKH2013&highlight=	ORF:[8..1930/2021];Human Homolog:[SLC23A1 (HGNC:10974, solute carrier family 23 member 1)]
KY21.Chr12.1001	10581.7	0.0218517	0.0599791	0.364322	0.715618	0.999973	8929.8	11598.4	9744.55	12053.9	http://ghost.zool.kyoto-u.ac.jp/jbrowse/?data=data%2Fht&loc=Chr12%3A7232584..7244512&tracks=DNA%2Cky21gene%2CKH2013&highlight=	ORF:[6..806/1427];Human Homolog:[CLIC4 (HGNC:13518, chloride intracellular channel 4)]
KY21.Chr5.1007	1025.5	0.021839	0.0642714	0.339794	0.734012	0.999973	960.115	1041.88	1061.8	1038.22	http://ghost.zool.kyoto-u.ac.jp/jbrowse/?data=data%2Fht&loc=Chr5%3A6779348..6795029&tracks=DNA%2Cky21gene%2CKH2013&highlight=	ORF:[378..2624/3612];Human Homolog:[XIAP (HGNC:592, X-linked inhibitor of apoptosis)]
KY21.Chr13.27	26.9305	0.0218136	0.0226836	0.961647	0.336227	0.999973	14.7548	24.4907	23.8025	44.6739	http://ghost.zool.kyoto-u.ac.jp/jbrowse/?data=data%2Fht&loc=Chr13%3A93483..94244&tracks=DNA%2Cky21gene%2CKH2013&highlight=	ORF:[1..420/423];Human Homolog:[CWF19L1 (HGNC:25613, CWF19 like cell cycle control factor 1)]
KY21.Chr1.370	1813.74	0.0218131	0.0656771	0.332126	0.739794	0.999973	1774.79	1773.54	1762.42	1944.21	http://ghost.zool.kyoto-u.ac.jp/jbrowse/?data=data%2Fht&loc=Chr1%3A2710396..2712783&tracks=DNA%2Cky21gene%2CKH2013&highlight=	ORF:[12..698/863];Human Homolog:[PRMT8 (HGNC:5188, protein arginine methyltransferase 8)]
KY21.Chr5.1083	11624.2	0.0217838	0.0612226	0.355813	0.72198	0.999973	10018.5	12577	10741.1	13160	http://ghost.zool.kyoto-u.ac.jp/jbrowse/?data=data%2Fht&loc=Chr5%3A7314573..7318269&tracks=DNA%2Cky21gene%2CKH2013&highlight=	ORF:[2..1033/1406];Human Homolog:[LMAN2 (HGNC:16986, lectin, mannose binding 2)]
KY21.Chr7.266	2081.66	0.0217833	0.0650425	0.334909	0.737694	0.999973	1902.31	2166.41	2069.78	2188.13	http://ghost.zool.kyoto-u.ac.jp/jbrowse/?data=data%2Fht&loc=Chr7%3A2035297..2038772&tracks=DNA%2Cky21gene%2CKH2013&highlight=	ORF:[344..1183/1274];Human Homolog:[BCCIP (HGNC:978, BRCA2 and CDKN1A interacting protein)]
KY21.Chr14.721	17662.1	0.0217504	0.0602186	0.361191	0.717957	0.999973	14771.6	19509.9	16501.4	19865.6	http://ghost.zool.kyoto-u.ac.jp/jbrowse/?data=data%2Fht&loc=Chr14%3A5220293..5223887&tracks=DNA%2Cky21gene%2CKH2013&highlight=	ORF:[234..2486/2813];Human Homolog:[KIF26B (HGNC:25484, kinesin family member 26B)]
KY21.Chr10.723	7704.96	0.0217437	0.0490297	0.44348	0.657419	0.999973	8959.31	5665.52	9891.5	6303.49	http://ghost.zool.kyoto-u.ac.jp/jbrowse/?data=data%2Fht&loc=Chr10%3A5244656..5264089&tracks=DNA%2Cky21gene%2CKH2013&highlight=	ORF:[1..5883/6403];Human Homolog:[MALRD1 (HGNC:24331, MAM and LDL receptor class A domain containing 1)]
KY21.Chr14.58	7095.79	0.0217378	0.0655467	0.331639	0.740162	0.999973	6480.51	7399.26	6862.37	7641.02	http://ghost.zool.kyoto-u.ac.jp/jbrowse/?data=data%2Fht&loc=Chr14%3A424072..424579&tracks=DNA%2Cky21gene%2CKH2013&highlight=	ORF:[1..459/499];Human Homolog:[RPL14 (HGNC:10305, ribosomal protein L14)]
KY21.Chr8.1204	216.717	0.0217126	0.0436405	0.497533	0.618813	0.999973	230.807	173.476	279.421	183.163	http://ghost.zool.kyoto-u.ac.jp/jbrowse/?data=data%2Fht&loc=Chr8%3A7174005..7198599&tracks=DNA%2Cky21gene%2CKH2013&highlight=	ORF:[2..4609/5555];Human Homolog:[ITGA11 (HGNC:6136, integrin subunit alpha 11)]
KY21.Chr11.927	412.926	0.0216993	0.0594138	0.365223	0.714945	0.999973	400.487	400.015	429.48	421.722	http://ghost.zool.kyoto-u.ac.jp/jbrowse/?data=data%2Fht&loc=Chr11%3A6529627..6538396&tracks=DNA%2Cky21gene%2CKH2013&highlight=	ORF:[63..3314/3875];Human Homolog:[KIF5C (HGNC:6325, kinesin family member 5C)]
KY21.Chr11.529	719.418	0.0216708	0.0603576	0.35904	0.719565	0.999973	633.402	763.294	755.471	725.504	http://ghost.zool.kyoto-u.ac.jp/jbrowse/?data=data%2Fht&loc=Chr11%3A3637844..3638818&tracks=DNA%2Cky21gene%2CKH2013&highlight=	ORF:[822..956/974];Human Homolog:[IZUMO1 (HGNC:28539, izumo sperm-egg fusion 1)]
KY21.Chr1.1817	70.1565	0.0216447	0.0357205	0.605945	0.544551	0.999973	68.5043	57.145	87.9659	67.0108	http://ghost.zool.kyoto-u.ac.jp/jbrowse/?data=data%2Fht&loc=Chr1%3A12446091..12452431&tracks=DNA%2Cky21gene%2CKH2013&highlight=	ORF:[28..1647/2151];Human Homolog:[MMP16 (HGNC:7162, matrix metallopeptidase 16)]
KY21.Chr5.680	3436.95	0.0216402	0.0654013	0.330884	0.740732	0.999973	3132.23	3589.93	3382.03	3643.6	http://ghost.zool.kyoto-u.ac.jp/jbrowse/?data=data%2Fht&loc=Chr5%3A4439037..4450544&tracks=DNA%2Cky21gene%2CKH2013&highlight=	ORF:[265..1287/2111];Human Homolog:[LRP2 (HGNC:6694, LDL receptor related protein 2)]
KY21.Chr5.47	677.538	0.0216394	0.0588661	0.367605	0.713168	0.999973	585.976	726.558	668.541	729.078	http://ghost.zool.kyoto-u.ac.jp/jbrowse/?data=data%2Fht&loc=Chr5%3A354281..355956&tracks=DNA%2Cky21gene%2CKH2013&highlight=	ORF:[2..559/1021];Human Homolog:[TBPL1 (HGNC:11589, TATA-box binding protein like 1)]
KY21.Chr1.991	1341.15	0.0216207	0.0530193	0.40779	0.683428	0.999973	1536.6	1033.71	1572	1222.28	http://ghost.zool.kyoto-u.ac.jp/jbrowse/?data=data%2Fht&loc=Chr1%3A7329726..7337906&tracks=DNA%2Cky21gene%2CKH2013&highlight=	ORF:[1..1890/2015];Human Homolog:[PEX5 (HGNC:9719, peroxisomal biogenesis factor 5)]
KY21.Chr2.933	2371.38	0.021611	0.0552764	0.390963	0.695824	0.999973	1901.26	2664.39	2127.74	2792.12	http://ghost.zool.kyoto-u.ac.jp/jbrowse/?data=data%2Fht&loc=Chr2%3A5546907..5551632&tracks=DNA%2Cky21gene%2CKH2013&highlight=	ORF:[289..2289/2566]; Bmp5/6/7/8 (bone morphogenetic protein 5/6/7/8);Human Homolog:[BMP5 (HGNC:1072, bone morphogenetic protein 5)]
KY21.Chr8.1098	415.98	0.0216005	0.0519435	0.415846	0.677522	0.999973	464.776	330.625	464.667	403.852	http://ghost.zool.kyoto-u.ac.jp/jbrowse/?data=data%2Fht&loc=Chr8%3A6456895..6462238&tracks=DNA%2Cky21gene%2CKH2013&highlight=	ORF:[25..861/1283];Human Homolog:[RNF170 (HGNC:25358, ring finger protein 170)]
KY21.Chr2.283	1026.84	0.0215799	0.0633806	0.340482	0.733494	0.999973	976.977	1025.55	1116.65	988.187	http://ghost.zool.kyoto-u.ac.jp/jbrowse/?data=data%2Fht&loc=Chr2%3A1625401..1628038&tracks=DNA%2Cky21gene%2CKH2013&highlight=	ORF:[3..1115/1435];Human Homolog:[CERS1 (HGNC:14253, ceramide synthase 1)]
KY21.Chr6.243	879.732	0.0215781	0.0635561	0.339513	0.734223	0.999973	896.88	819.419	899.322	903.306	http://ghost.zool.kyoto-u.ac.jp/jbrowse/?data=data%2Fht&loc=Chr6%3A1749164..1756500&tracks=DNA%2Cky21gene%2CKH2013&highlight=	ORF:[3..1055/1277];Human Homolog:[DHRS12 (HGNC:25832, dehydrogenase/reductase 12)]
KY21.Chr8.579	767.041	0.0215733	0.0437087	0.49357	0.62161	0.999973	922.174	510.223	992.462	643.304	http://ghost.zool.kyoto-u.ac.jp/jbrowse/?data=data%2Fht&loc=Chr8%3A3488740..3492319&tracks=DNA%2Cky21gene%2CKH2013&highlight=	ORF:[83..1174/1629];Human Homolog:[ANKRD2 (HGNC:495, ankyrin repeat domain 2)]
KY21.Chr7.4	71.2053	0.0215707	0.0268881	0.802239	0.422415	0.999973	40.0487	75.5131	48.6399	120.62	http://ghost.zool.kyoto-u.ac.jp/jbrowse/?data=data%2Fht&loc=Chr7%3A44812..49761&tracks=DNA%2Cky21gene%2CKH2013&highlight=	ORF:[14..1954/3191];Human Homolog:[THAP9 (HGNC:23192, THAP domain containing 9)]
KY21.Chr7.329	1049.78	0.0215537	0.0645939	0.33368	0.738621	0.999973	1058.13	992.895	1086.64	1061.45	http://ghost.zool.kyoto-u.ac.jp/jbrowse/?data=data%2Fht&loc=Chr7%3A2468989..2472468&tracks=DNA%2Cky21gene%2CKH2013&highlight=	ORF:[75..1244/1911];Human Homolog:[SPOP (HGNC:11254, speckle type BTB/POZ protein)]
KY21.Chr2.132	1363.52	0.0215421	0.063526	0.339107	0.734529	0.999973	1249.94	1410.26	1320.52	1473.35	http://ghost.zool.kyoto-u.ac.jp/jbrowse/?data=data%2Fht&loc=Chr2%3A682966..689164&tracks=DNA%2Cky21gene%2CKH2013&highlight=	ORF:[87..1019/1734];Human Homolog:[PAWR (HGNC:8614, pro-apoptotic WT1 regulator)]
KY21.Chr9.769	404.919	0.0215414	0.0532034	0.404888	0.68556	0.999973	446.859	329.604	442.934	400.278	http://ghost.zool.kyoto-u.ac.jp/jbrowse/?data=data%2Fht&loc=Chr9%3A5640422..5642235&tracks=DNA%2Cky21gene%2CKH2013&highlight=	ORF:[1..1164/1749];Human Homolog:[ASAH1 (HGNC:735, N-acylsphingosine amidohydrolase 1)]
KY21.Chr5.217	177.567	0.0215351	0.0491043	0.438557	0.660982	0.999973	174.95	162.251	199.734	173.335	http://ghost.zool.kyoto-u.ac.jp/jbrowse/?data=data%2Fht&loc=Chr5%3A1477932..1484734&tracks=DNA%2Cky21gene%2CKH2013&highlight=	ORF:[1..1233/1427];Human Homolog:[OPRM1 (HGNC:8156, opioid receptor mu 1)]
KY21.Chr4.927	5170.84	0.0215091	0.0677732	0.317369	0.750964	0.999973	5029.27	5121.62	5303.82	5228.63	http://ghost.zool.kyoto-u.ac.jp/jbrowse/?data=data%2Fht&loc=Chr4%3A5760960..5764768&tracks=DNA%2Cky21gene%2CKH2013&highlight=	ORF:[23..1216/1568];Human Homolog:[CRELD1 (HGNC:14630, cysteine rich with EGF like domains 1)]
KY21.Chr7.420	15251.1	0.0214936	0.0628218	0.342137	0.732248	0.999973	13201.3	16524.1	14562	16717	http://ghost.zool.kyoto-u.ac.jp/jbrowse/?data=data%2Fht&loc=Chr7%3A3107484..3112878&tracks=DNA%2Cky21gene%2CKH2013&highlight=	ORF:[55..804/995];Human Homolog:[FTH1 (HGNC:3976, ferritin heavy chain 1)]
KY21.Chr3.966	592.577	0.0214799	0.0617101	0.348078	0.727782	0.999973	576.49	576.552	630.25	587.015	http://ghost.zool.kyoto-u.ac.jp/jbrowse/?data=data%2Fht&loc=Chr3%3A6551614..6555304&tracks=DNA%2Cky21gene%2CKH2013&highlight=	ORF:[1..3603/3690];Human Homolog:[APEX1 (HGNC:587, apurinic/apyrimidinic endodeoxyribonuclease 1)]
KY21.Chr10.235	16135.5	0.0214765	0.0634437	0.338512	0.734977	0.999973	14100.3	17377.2	15455.1	17609.6	http://ghost.zool.kyoto-u.ac.jp/jbrowse/?data=data%2Fht&loc=Chr10%3A1582227..1591278&tracks=DNA%2Cky21gene%2CKH2013&highlight=	ORF:[16..1947/1976];Human Homolog:[TTN (HGNC:12403, titin)]
KY21.Chr4.1184	638.099	0.0214686	0.0624878	0.343565	0.731173	0.999973	619.701	623.493	642.668	666.535	http://ghost.zool.kyoto-u.ac.jp/jbrowse/?data=data%2Fht&loc=Chr4%3A7579711..7581171&tracks=DNA%2Cky21gene%2CKH2013&highlight=	ORF:[3..818/1077];Human Homolog:[ATXN7L3 (HGNC:25416, ataxin 7 like 3)]
KY21.Chr12.188	399.809	0.0214567	0.0553202	0.387863	0.698117	0.999973	338.306	431.649	412.922	416.361	http://ghost.zool.kyoto-u.ac.jp/jbrowse/?data=data%2Fht&loc=Chr12%3A1257798..1262220&tracks=DNA%2Cky21gene%2CKH2013&highlight=	ORF:[30..1115/4406];Human Homolog:[CCDC80 (HGNC:30649, coiled-coil domain containing 80)]
KY21.Chr8.864	708.652	0.0214522	0.0622528	0.344598	0.730397	0.999973	660.803	719.415	704.762	749.628	http://ghost.zool.kyoto-u.ac.jp/jbrowse/?data=data%2Fht&loc=Chr8%3A5212558..5214740&tracks=DNA%2Cky21gene%2CKH2013&highlight=	ORF:[15..815/969];Human Homolog:[DHRS2 (HGNC:18349, dehydrogenase/reductase 2)]
KY21.Chr1.626	864.201	0.0214346	0.0600286	0.357074	0.721037	0.999973	932.713	744.926	910.705	868.461	http://ghost.zool.kyoto-u.ac.jp/jbrowse/?data=data%2Fht&loc=Chr1%3A4411802..4420259&tracks=DNA%2Cky21gene%2CKH2013&highlight=	ORF:[16..2244/2509];Human Homolog:[NELFA (HGNC:12768, negative elongation factor complex member A)]
KY21.Chr5.381	3832.61	0.0214341	0.0616649	0.347589	0.728149	0.999973	3272.4	4185.87	3692.5	4179.69	http://ghost.zool.kyoto-u.ac.jp/jbrowse/?data=data%2Fht&loc=Chr5%3A2676051..2691871&tracks=DNA%2Cky21gene%2CKH2013&highlight=	ORF:[36..2006/3332];Human Homolog:[SLC6A13 (HGNC:11046, solute carrier family 6 member 13)]
KY21.Chr3.733	1697	0.0214227	0.0573057	0.373831	0.70853	0.999973	1395.38	1884.77	1576.14	1931.7	http://ghost.zool.kyoto-u.ac.jp/jbrowse/?data=data%2Fht&loc=Chr3%3A5060641..5062915&tracks=DNA%2Cky21gene%2CKH2013&highlight=	ORF:[161..526/1174];Human Homolog:[CLDN10 (HGNC:2033, claudin 10)]
KY21.Chr2.2	104.907	0.0214173	0.0391632	0.546874	0.584465	0.999973	102.23	89.7993	135.571	92.0282	http://ghost.zool.kyoto-u.ac.jp/jbrowse/?data=data%2Fht&loc=Chr2%3A29737..40278&tracks=DNA%2Cky21gene%2CKH2013&highlight=	ORF:[91..1854/2061];Human Homolog:[ITLN1 (HGNC:18259, intelectin 1)]
KY21.Chr8.192	67.3996	0.0214157	0.0325582	0.657768	0.510687	0.999973	51.6417	66.329	56.9191	94.7087	http://ghost.zool.kyoto-u.ac.jp/jbrowse/?data=data%2Fht&loc=Chr8%3A1092688..1094116&tracks=DNA%2Cky21gene%2CKH2013&highlight=	ORF:[3..1010/1428];Human Homolog:[RTL1 (HGNC:14665, retrotransposon Gag like 1)]
KY21.Chr13.35	2297	0.0214024	0.0629449	0.340018	0.733843	0.999973	2080.42	2398.05	2157.75	2551.77	http://ghost.zool.kyoto-u.ac.jp/jbrowse/?data=data%2Fht&loc=Chr13%3A112818..131272&tracks=DNA%2Cky21gene%2CKH2013&highlight=	ORF:[6..1487/3284];Human Homolog:[DGAT1 (HGNC:2843, diacylglycerol O-acyltransferase 1)]
KY21.Chr3.1626	30.1458	0.0213343	0.0253396	0.841933	0.399826	0.999973	18.9704	28.5725	31.0468	41.9935	http://ghost.zool.kyoto-u.ac.jp/jbrowse/?data=data%2Fht&loc=Chr3%3A10738458..10739653&tracks=DNA%2Cky21gene%2CKH2013&highlight=	ORF:[379..537/1195];Human Homolog:[PDS5A (HGNC:29088, PDS5 cohesin associated factor A)]
KY21.Chr5.484	423.247	0.0213266	0.0572002	0.372841	0.709267	0.999973	435.266	382.668	466.736	408.319	http://ghost.zool.kyoto-u.ac.jp/jbrowse/?data=data%2Fht&loc=Chr5%3A3287113..3288559&tracks=DNA%2Cky21gene%2CKH2013&highlight=	ORF:[14..943/1446];Human Homolog:[B3GAT3 (HGNC:923, beta-1,3-glucuronyltransferase 3)]
KY21.Chr1.2093	404.856	0.0213223	0.0570648	0.373651	0.708664	0.999973	379.409	403.076	383.945	452.993	http://ghost.zool.kyoto-u.ac.jp/jbrowse/?data=data%2Fht&loc=Chr1%3A14268013..14275116&tracks=DNA%2Cky21gene%2CKH2013&highlight=	ORF:[6..1046/1223]; Hox4 (homeobox A4/B4/C4/D4);Human Homolog:[HOXC4 (HGNC:5126, homeobox C4)]
KY21.Chr11.1182	250.331	0.0213137	0.04836	0.44073	0.659409	0.999973	206.567	268.377	229.746	296.635	http://ghost.zool.kyoto-u.ac.jp/jbrowse/?data=data%2Fht&loc=Chr11%3A8026625..8032944&tracks=DNA%2Cky21gene%2CKH2013&highlight=	ORF:[1..1380/2235];Human Homolog:[ACSF2 (HGNC:26101, acyl-CoA synthetase family member 2)]
KY21.Chr8.650	950.649	0.0212825	0.0589851	0.360812	0.71824	0.999973	874.748	968.404	856.891	1102.55	http://ghost.zool.kyoto-u.ac.jp/jbrowse/?data=data%2Fht&loc=Chr8%3A3888975..3892594&tracks=DNA%2Cky21gene%2CKH2013&highlight=	ORF:[35..1867/2037];Human Homolog:[WNK1 (HGNC:14540, WNK lysine deficient protein kinase 1)]
KY21.Chr2.987	117.185	0.0212795	0.0445679	0.477462	0.633033	0.999973	107.499	112.249	122.117	126.874	http://ghost.zool.kyoto-u.ac.jp/jbrowse/?data=data%2Fht&loc=Chr2%3A5856431..5859657&tracks=DNA%2Cky21gene%2CKH2013&highlight=	ORF:[2..1369/1709];Human Homolog:[SLC16A9 (HGNC:23520, solute carrier family 16 member 9)]
KY21.Chr12.68	1367.4	0.0212665	0.063146	0.336783	0.736281	0.999973	1246.78	1420.46	1317.42	1484.96	http://ghost.zool.kyoto-u.ac.jp/jbrowse/?data=data%2Fht&loc=Chr12%3A336860..343976&tracks=DNA%2Cky21gene%2CKH2013&highlight=	ORF:[92..1393/2738]; Smad2/3.b (Smad family member 2/3.b);Human Homolog:[SMAD3 (HGNC:6769, SMAD family member 3)]
KY21.Chr14.875	3139.89	0.0212448	0.0672264	0.316019	0.751988	0.999973	3131.18	3028.69	3247.49	3152.19	http://ghost.zool.kyoto-u.ac.jp/jbrowse/?data=data%2Fht&loc=Chr14%3A6225523..6231385&tracks=DNA%2Cky21gene%2CKH2013&highlight=	ORF:[3..2732/2832];Human Homolog:[USO1 (HGNC:30904, USO1 vesicle transport factor)]
KY21.Chr4.283	261.356	0.0212415	0.0541834	0.39203	0.695036	0.999973	238.184	264.296	265.967	276.978	http://ghost.zool.kyoto-u.ac.jp/jbrowse/?data=data%2Fht&loc=Chr4%3A1982071..1984630&tracks=DNA%2Cky21gene%2CKH2013&highlight=	ORF:[1..411/414];Human Homolog:[FAM149A (HGNC:24527, family with sequence similarity 149 member A)]
KY21.Chr3.1474	518.243	0.0212281	0.05138	0.413159	0.67949	0.999973	412.08	578.593	472.946	609.352	http://ghost.zool.kyoto-u.ac.jp/jbrowse/?data=data%2Fht&loc=Chr3%3A9647066..9660959&tracks=DNA%2Cky21gene%2CKH2013&highlight=	ORF:[54..1370/2124]; Tgfb1/2/3 (transforming growth factor beta 1/2/3);Human Homolog:[TGFB2 (HGNC:11768, transforming growth factor beta 2)]
KY21.Chr6.633	252.552	0.0212171	0.0524951	0.404172	0.686086	0.999973	262.424	221.437	275.281	251.067	http://ghost.zool.kyoto-u.ac.jp/jbrowse/?data=data%2Fht&loc=Chr6%3A4368767..4372792&tracks=DNA%2Cky21gene%2CKH2013&highlight=	ORF:[136..1149/1607];Human Homolog:[GK3P (HGNC:4292, glycerol kinase 3 pseudogene)]
KY21.Chr10.25	252.443	0.021215	0.0530131	0.400185	0.689021	0.999973	237.13	246.948	283.561	242.133	http://ghost.zool.kyoto-u.ac.jp/jbrowse/?data=data%2Fht&loc=Chr10%3A214688..218285&tracks=DNA%2Cky21gene%2CKH2013&highlight=	ORF:[2784..3002/3597];Human Homolog:[SON (HGNC:11183, SON DNA and RNA binding protein)]
KY21.Chr8.239	1275.25	0.0212109	0.0652655	0.324993	0.745186	0.999973	1282.61	1212.29	1280.16	1325.92	http://ghost.zool.kyoto-u.ac.jp/jbrowse/?data=data%2Fht&loc=Chr8%3A1460056..1465739&tracks=DNA%2Cky21gene%2CKH2013&highlight=	ORF:[2..1237/2098];Human Homolog:[UGCG (HGNC:12524, UDP-glucose ceramide glucosyltransferase)]
KY21.Chr5.988	1610.14	0.0212087	0.0631367	0.335917	0.736934	0.999973	1692.58	1448.01	1741.72	1558.23	http://ghost.zool.kyoto-u.ac.jp/jbrowse/?data=data%2Fht&loc=Chr5%3A6684679..6693237&tracks=DNA%2Cky21gene%2CKH2013&highlight=	ORF:[13..2118/2927];Human Homolog:[DUSP18 (HGNC:18484, dual specificity phosphatase 18)]
KY21.Chr5.13	1658.06	0.0212059	0.0612482	0.346229	0.729171	0.999973	1794.81	1430.67	1797.61	1609.15	http://ghost.zool.kyoto-u.ac.jp/jbrowse/?data=data%2Fht&loc=Chr5%3A71719..75256&tracks=DNA%2Cky21gene%2CKH2013&highlight=	ORF:[38..1180/1349];Human Homolog:[ATAD1 (HGNC:25903, ATPase family AAA domain containing 1)]
KY21.Chr12.758	4901.27	0.0212027	0.0671415	0.315791	0.752161	0.999973	4909.13	4705.28	5183.78	4806.91	http://ghost.zool.kyoto-u.ac.jp/jbrowse/?data=data%2Fht&loc=Chr12%3A5551659..5574628&tracks=DNA%2Cky21gene%2CKH2013&highlight=	ORF:[39..3707/4387]; Tll (Tolloid like);Human Homolog:[TLL2 (HGNC:11844, tolloid like 2)]
KY21.Chr4.177	1855.11	0.021196	0.0651587	0.325298	0.744956	0.999973	1704.18	1924.56	1861.77	1929.91	http://ghost.zool.kyoto-u.ac.jp/jbrowse/?data=data%2Fht&loc=Chr4%3A1403332..1407221&tracks=DNA%2Cky21gene%2CKH2013&highlight=	ORF:[51..3524/3889];Human Homolog:[TAF2 (HGNC:11536, TATA-box binding protein associated factor 2)]
KY21.Chr4.401	54.4779	0.0211943	0.0307819	0.68853	0.491119	0.999973	56.9113	36.7361	72.4425	51.8217	http://ghost.zool.kyoto-u.ac.jp/jbrowse/?data=data%2Fht&loc=Chr4%3A2753396..2757154&tracks=DNA%2Cky21gene%2CKH2013&highlight=	ORF:[1..1305/1308];Human Homolog:[F13B (HGNC:3534, coagulation factor XIII B chain)]
KY21.Chr6.42	27.2235	0.0211886	0.0240066	0.882616	0.377444	0.999973	24.24	17.3476	41.3957	25.9109	http://ghost.zool.kyoto-u.ac.jp/jbrowse/?data=data%2Fht&loc=Chr6%3A308623..315036&tracks=DNA%2Cky21gene%2CKH2013&highlight=	ORF:[19..999/1331];Human Homolog:[LGALS4 (HGNC:6565, galectin 4)]
KY21.Chr3.1457	559.328	0.0211784	0.0554001	0.382282	0.702252	0.999973	461.614	616.35	546.423	612.926	http://ghost.zool.kyoto-u.ac.jp/jbrowse/?data=data%2Fht&loc=Chr3%3A9470084..9471773&tracks=DNA%2Cky21gene%2CKH2013&highlight=	ORF:[329..1315/1439];Human Homolog:[MARK3 (HGNC:6897, microtubule affinity regulating kinase 3)]
KY21.Chr7.696	454.223	0.0211719	0.0569877	0.371517	0.710252	0.999973	392.056	485.733	464.667	474.437	http://ghost.zool.kyoto-u.ac.jp/jbrowse/?data=data%2Fht&loc=Chr7%3A5165633..5171311&tracks=DNA%2Cky21gene%2CKH2013&highlight=	ORF:[27..1589/1631];Human Homolog:[POLR3C (HGNC:30076, RNA polymerase III subunit C)]
KY21.Chr8.541	115.664	0.0211615	0.0439406	0.481595	0.630094	0.999973	101.176	115.31	121.082	125.087	http://ghost.zool.kyoto-u.ac.jp/jbrowse/?data=data%2Fht&loc=Chr8%3A3238108..3242115&tracks=DNA%2Cky21gene%2CKH2013&highlight=	ORF:[44..1582/2837];Human Homolog:[ADRB2 (HGNC:286, adrenoceptor beta 2)]
KY21.Chr7.1073	1198.28	0.0211476	0.0640464	0.330191	0.741255	0.999973	1113.99	1226.58	1176.67	1275.89	http://ghost.zool.kyoto-u.ac.jp/jbrowse/?data=data%2Fht&loc=Chr7%3A8021131..8026414&tracks=DNA%2Cky21gene%2CKH2013&highlight=	ORF:[44..3874/4394];Human Homolog:[PEX1 (HGNC:8850, peroxisomal biogenesis factor 1)]
KY21.Chr9.300	240.204	0.0211245	0.0538272	0.39245	0.694726	0.999973	235.023	226.539	253.549	245.706	http://ghost.zool.kyoto-u.ac.jp/jbrowse/?data=data%2Fht&loc=Chr9%3A1998372..2008757&tracks=DNA%2Cky21gene%2CKH2013&highlight=	ORF:[98..5290/5378];Human Homolog:[KRTAP16-1 (HGNC:18916, keratin associated protein 16-1)]
KY21.Chr6.570	172.393	0.0210914	0.0470968	0.447831	0.654275	0.999973	172.842	153.067	202.839	160.826	http://ghost.zool.kyoto-u.ac.jp/jbrowse/?data=data%2Fht&loc=Chr6%3A3921529..3923280&tracks=DNA%2Cky21gene%2CKH2013&highlight=	ORF:[51..536/663];Human Homolog:[FAP (HGNC:3590, fibroblast activation protein alpha)]
KY21.UAContig19.1	614.468	0.0210895	0.0512608	0.411416	0.680768	0.999973	485.854	688.802	550.563	732.652	http://ghost.zool.kyoto-u.ac.jp/jbrowse/?data=data%2Fht&loc=UAContig19%3A3928..31532&tracks=DNA%2Cky21gene%2CKH2013&highlight=	ORF:[1..7086/7378];Human Homolog:[APOB (HGNC:603, apolipoprotein B)]
KY21.Chr8.896	11472.4	0.0210882	0.0665267	0.316989	0.751252	0.999973	10542.3	11944.3	11331	12071.8	http://ghost.zool.kyoto-u.ac.jp/jbrowse/?data=data%2Fht&loc=Chr8%3A5404351..5405622&tracks=DNA%2Cky21gene%2CKH2013&highlight=	ORF:[1..570/788]; Myl.c (myosin light chain.c);Human Homolog:[MYL5 (HGNC:7586, myosin light chain 5)]
KY21.Chr11.111	3912.27	0.0210876	0.0600184	0.351352	0.725324	0.999973	3350.39	4248.12	3592.11	4458.45	http://ghost.zool.kyoto-u.ac.jp/jbrowse/?data=data%2Fht&loc=Chr11%3A449779..452250&tracks=DNA%2Cky21gene%2CKH2013&highlight=	ORF:[60..794/1471];Human Homolog:[C1orf115 (HGNC:25873, chromosome 1 open reading frame 115)]
KY21.Chr5.913	385.324	0.0210829	0.0568106	0.371108	0.710557	0.999973	340.414	404.097	397.399	399.385	http://ghost.zool.kyoto-u.ac.jp/jbrowse/?data=data%2Fht&loc=Chr5%3A6133245..6141363&tracks=DNA%2Cky21gene%2CKH2013&highlight=	ORF:[61..1410/1592];Human Homolog:[KAZALD1 (HGNC:25460, Kazal type serine peptidase inhibitor domain 1)]
KY21.Chr8.544	384.232	0.02108	0.0579787	0.363581	0.716171	0.999973	352.007	391.852	396.364	396.704	http://ghost.zool.kyoto-u.ac.jp/jbrowse/?data=data%2Fht&loc=Chr8%3A3249272..3256703&tracks=DNA%2Cky21gene%2CKH2013&highlight=	ORF:[3..1769/2182];Human Homolog:[SLC6A1 (HGNC:11042, solute carrier family 6 member 1)]
KY21.Chr2.1203	7192.22	0.0210678	0.0669075	0.314879	0.752854	0.999973	6676.54	7428.85	7190.43	7473.05	http://ghost.zool.kyoto-u.ac.jp/jbrowse/?data=data%2Fht&loc=Chr2%3A7323291..7330338&tracks=DNA%2Cky21gene%2CKH2013&highlight=	ORF:[1067..1996/2159];Human Homolog:[SYT1 (HGNC:11509, synaptotagmin 1)]
KY21.Chr1.560	5410.6	0.0210656	0.0645329	0.326432	0.744098	0.999973	4857.48	5718.58	5215.86	5850.49	http://ghost.zool.kyoto-u.ac.jp/jbrowse/?data=data%2Fht&loc=Chr1%3A3987890..3991191&tracks=DNA%2Cky21gene%2CKH2013&highlight=	ORF:[4..267/553];Human Homolog:[RPS29 (HGNC:10419, ribosomal protein S29)]
KY21.Chr10.945	18864.7	0.0210589	0.0511729	0.411524	0.680688	0.999973	21657.9	14395.4	23743.5	15661.8	http://ghost.zool.kyoto-u.ac.jp/jbrowse/?data=data%2Fht&loc=Chr10%3A6648681..6658635&tracks=DNA%2Cky21gene%2CKH2013&highlight=	ORF:[1..2736/3012];Human Homolog:[NOTCH2 (HGNC:7882, notch receptor 2)]
KY21.Chr1.1927	2194.97	0.0210521	0.0662531	0.317753	0.750672	0.999973	2144.71	2156.2	2144.3	2334.66	http://ghost.zool.kyoto-u.ac.jp/jbrowse/?data=data%2Fht&loc=Chr1%3A13137290..13142139&tracks=DNA%2Cky21gene%2CKH2013&highlight=	ORF:[46..975/2015];Human Homolog:[TMEM86A (HGNC:26890, transmembrane protein 86A)]
KY21.UAContig5.19	265.718	0.0210413	0.0474413	0.443522	0.657388	0.999973	284.556	218.376	324.956	234.985	http://ghost.zool.kyoto-u.ac.jp/jbrowse/?data=data%2Fht&loc=UAContig5%3A115206..120137&tracks=DNA%2Cky21gene%2CKH2013&highlight=	ORF:[340..1509/1905];Human Homolog:[UNC93A (HGNC:12570, unc-93 homolog A)]
KY21.Chr1.910	25.9288	0.0210379	0.0238262	0.882973	0.377251	0.999973	23.1861	16.3271	38.291	25.9109	http://ghost.zool.kyoto-u.ac.jp/jbrowse/?data=data%2Fht&loc=Chr1%3A6618741..6619144&tracks=DNA%2Cky21gene%2CKH2013&highlight=	ORF:[220..357/403];Human Homolog:[GNPDA1 (HGNC:4417, glucosamine-6-phosphate deaminase 1)]
KY21.Chr7.365	39.8579	0.0210373	0.0262521	0.801358	0.422924	0.999973	27.4017	36.7361	63.1284	32.1652	http://ghost.zool.kyoto-u.ac.jp/jbrowse/?data=data%2Fht&loc=Chr7%3A2722762..2724246&tracks=DNA%2Cky21gene%2CKH2013&highlight=	ORF:[24..347/682];Human Homolog:[ATRX (HGNC:886, ATRX chromatin remodeler)]
KY21.Chr3.451	4997.01	0.0210314	0.0626123	0.335898	0.736947	0.999973	4338.96	5403.27	4788.45	5457.36	http://ghost.zool.kyoto-u.ac.jp/jbrowse/?data=data%2Fht&loc=Chr3%3A2980941..2983198&tracks=DNA%2Cky21gene%2CKH2013&highlight=	ORF:[26..637/1013];Human Homolog:[MZB1 (HGNC:30125, marginal zone B and B1 cell specific protein)]
KY21.Chr2.779	1199.29	0.0210254	0.0643906	0.326529	0.744024	0.999973	1159.3	1184.74	1161.15	1291.97	http://ghost.zool.kyoto-u.ac.jp/jbrowse/?data=data%2Fht&loc=Chr2%3A4449399..4451533&tracks=DNA%2Cky21gene%2CKH2013&highlight=	ORF:[31..702/1258];Human Homolog:[YIPF6 (HGNC:28304, Yip1 domain family member 6)]
KY21.Chr9.734	7939.02	0.021017	0.0526512	0.399175	0.689764	0.999973	6043.14	9179.94	6912.05	9620.97	http://ghost.zool.kyoto-u.ac.jp/jbrowse/?data=data%2Fht&loc=Chr9%3A5432240..5438622&tracks=DNA%2Cky21gene%2CKH2013&highlight=	ORF:[26..3613/3918];Human Homolog:[PCDH18 (HGNC:14268, protocadherin 18)]
KY21.Chr7.432	205.701	0.0209706	0.0503637	0.416383	0.67713	0.999973	178.111	214.294	220.432	209.967	http://ghost.zool.kyoto-u.ac.jp/jbrowse/?data=data%2Fht&loc=Chr7%3A3244819..3263354&tracks=DNA%2Cky21gene%2CKH2013&highlight=	ORF:[47..3154/3428];Human Homolog:[NLGN1 (HGNC:14291, neuroligin 1)]
KY21.Chr1.1765	1606.79	0.0209537	0.0646088	0.324317	0.745698	0.999973	1651.48	1489.85	1716.89	1568.95	http://ghost.zool.kyoto-u.ac.jp/jbrowse/?data=data%2Fht&loc=Chr1%3A12034676..12039715&tracks=DNA%2Cky21gene%2CKH2013&highlight=	ORF:[3..2138/2374];Human Homolog:[IL20RA (HGNC:6003, interleukin 20 receptor subunit alpha)]
KY21.Chr6.227	155.545	0.0209494	0.0444883	0.470898	0.637714	0.999973	133.847	158.169	140.745	189.417	http://ghost.zool.kyoto-u.ac.jp/jbrowse/?data=data%2Fht&loc=Chr6%3A1588966..1601066&tracks=DNA%2Cky21gene%2CKH2013&highlight=	ORF:[3..1517/1731];Human Homolog:[STYK1 (HGNC:18889, serine/threonine/tyrosine kinase 1)]
KY21.Chr14.564	9021.23	0.0209296	0.0626192	0.334237	0.738201	0.999973	7800.01	9790.17	8622.72	9872.04	http://ghost.zool.kyoto-u.ac.jp/jbrowse/?data=data%2Fht&loc=Chr14%3A4148741..4163652&tracks=DNA%2Cky21gene%2CKH2013&highlight=	ORF:[35..4063/4547];Human Homolog:[FHDC1 (HGNC:29363, FH2 domain containing 1)]
KY21.Chr6.440	2617.36	0.0209205	0.0639623	0.327076	0.74361	0.999973	2399.76	2713.37	2477.53	2878.79	http://ghost.zool.kyoto-u.ac.jp/jbrowse/?data=data%2Fht&loc=Chr6%3A3094791..3099800&tracks=DNA%2Cky21gene%2CKH2013&highlight=	ORF:[3..656/1207];Human Homolog:[MSRA (HGNC:7377, methionine sulfoxide reductase A)]
KY21.Chr3.565	5440.98	0.0209109	0.0587977	0.355642	0.722109	0.999973	4470.7	6079.82	5082.36	6131.05	http://ghost.zool.kyoto-u.ac.jp/jbrowse/?data=data%2Fht&loc=Chr3%3A3886560..3891710&tracks=DNA%2Cky21gene%2CKH2013&highlight=	ORF:[266..1906/2733];Human Homolog:[SLC38A4 (HGNC:14679, solute carrier family 38 member 4)]
KY21.Chr9.1166	240.731	0.0209093	0.052364	0.399307	0.689667	0.999973	235.023	226.539	229.746	271.617	http://ghost.zool.kyoto-u.ac.jp/jbrowse/?data=data%2Fht&loc=Chr9%3A8243569..8287011&tracks=DNA%2Cky21gene%2CKH2013&highlight=	ORF:[1..13764/13891];Human Homolog:[LRP2 (HGNC:6694, LDL receptor related protein 2)]
KY21.Chr6.263	2058.53	0.0208991	0.0642334	0.325362	0.744907	0.999973	2088.86	1933.75	2266.41	1945.1	http://ghost.zool.kyoto-u.ac.jp/jbrowse/?data=data%2Fht&loc=Chr6%3A1898050..1903394&tracks=DNA%2Cky21gene%2CKH2013&highlight=	ORF:[55..558/1783];Human Homolog:[SFT2D2 (HGNC:25140, SFT2 domain containing 2)]
KY21.Chr1.545	184.379	0.0208922	0.0328936	0.635144	0.525335	0.999973	223.43	101.024	270.107	142.956	http://ghost.zool.kyoto-u.ac.jp/jbrowse/?data=data%2Fht&loc=Chr1%3A3869242..3874438&tracks=DNA%2Cky21gene%2CKH2013&highlight=	ORF:[3..2435/2793];Human Homolog:[PRRT1B (HGNC:53642, proline rich transmembrane protein 1B)]
KY21.Chr10.828	208.257	0.0208339	0.0505804	0.411897	0.680415	0.999973	185.489	212.253	203.874	231.411	http://ghost.zool.kyoto-u.ac.jp/jbrowse/?data=data%2Fht&loc=Chr10%3A5829969..5836213&tracks=DNA%2Cky21gene%2CKH2013&highlight=	ORF:[67..2373/2531];Human Homolog:[RGPD4 (HGNC:32417, RANBP2 like and GRIP domain containing 4)]
KY21.Chr9.792	8596.03	0.0208335	0.0673591	0.30929	0.757101	0.999973	8154.12	8719.72	8479.91	9030.38	http://ghost.zool.kyoto-u.ac.jp/jbrowse/?data=data%2Fht&loc=Chr9%3A5776290..5794538&tracks=DNA%2Cky21gene%2CKH2013&highlight=	ORF:[62..4606/4975];Human Homolog:[PPP1R9A (HGNC:14946, protein phosphatase 1 regulatory subunit 9A)]
KY21.Chr10.716	164.876	0.020817	0.0421614	0.493745	0.621486	0.999973	122.254	184.701	154.199	198.352	http://ghost.zool.kyoto-u.ac.jp/jbrowse/?data=data%2Fht&loc=Chr10%3A5215604..5221233&tracks=DNA%2Cky21gene%2CKH2013&highlight=	ORF:[1..2454/2656];Human Homolog:[HMCN1 (HGNC:19194, hemicentin 1)]
KY21.Chr2.530	5078.79	0.0208104	0.0643956	0.323165	0.74657	0.999973	5340.18	4587.93	5540.81	4846.22	http://ghost.zool.kyoto-u.ac.jp/jbrowse/?data=data%2Fht&loc=Chr2%3A2961071..2962044&tracks=DNA%2Cky21gene%2CKH2013&highlight=	ORF:[34..267/602];Human Homolog:[TMSB10 (HGNC:11879, thymosin beta 10)]
KY21.Chr8.488	8086.27	0.0208011	0.0637922	0.326076	0.744367	0.999973	7310.99	8483.99	7553.68	8996.43	http://ghost.zool.kyoto-u.ac.jp/jbrowse/?data=data%2Fht&loc=Chr8%3A2928615..2934293&tracks=DNA%2Cky21gene%2CKH2013&highlight=	ORF:[120..1325/1650];Human Homolog:[OLA1 (HGNC:28833, Obg like ATPase 1)]
KY21.Chr9.46	872.602	0.0207813	0.0513278	0.404874	0.68557	0.999973	985.409	683.699	1055.59	765.711	http://ghost.zool.kyoto-u.ac.jp/jbrowse/?data=data%2Fht&loc=Chr9%3A221562..225324&tracks=DNA%2Cky21gene%2CKH2013&highlight=	ORF:[177..1019/1507];Human Homolog:[CA9 (HGNC:1383, carbonic anhydrase 9)]
KY21.Chr7.401	76.4361	0.0207722	0.0364092	0.57052	0.568325	0.999973	76.9356	61.2268	95.2101	72.3717	http://ghost.zool.kyoto-u.ac.jp/jbrowse/?data=data%2Fht&loc=Chr7%3A2952262..2960040&tracks=DNA%2Cky21gene%2CKH2013&highlight=	ORF:[39..1781/2528];Human Homolog:[SLC6A13 (HGNC:11046, solute carrier family 6 member 13)]
KY21.Chr8.619	2275.76	0.0207619	0.0669253	0.310226	0.756389	0.999973	2220.59	2243.96	2344.03	2294.45	http://ghost.zool.kyoto-u.ac.jp/jbrowse/?data=data%2Fht&loc=Chr8%3A3694610..3704700&tracks=DNA%2Cky21gene%2CKH2013&highlight=	ORF:[23..2323/3864];Human Homolog:[MGAT5 (HGNC:7049, alpha-1,6-mannosylglycoprotein 6-beta-N-acetylglucosaminyltransferase)]
KY21.Chr1.295	1346.78	0.0207597	0.06424	0.323159	0.746575	0.999973	1363.76	1268.42	1454.02	1300.9	http://ghost.zool.kyoto-u.ac.jp/jbrowse/?data=data%2Fht&loc=Chr1%3A2256438..2281128&tracks=DNA%2Cky21gene%2CKH2013&highlight=	ORF:[17..3196/3564];Human Homolog:[CACNA2D3 (HGNC:15460, calcium voltage-gated channel auxiliary subunit alpha2delta 3)]
KY21.Chr1.225	1411.77	0.0207408	0.0601219	0.344979	0.73011	0.999973	1215.16	1528.63	1343.29	1560.01	http://ghost.zool.kyoto-u.ac.jp/jbrowse/?data=data%2Fht&loc=Chr1%3A1731372..1734155&tracks=DNA%2Cky21gene%2CKH2013&highlight=	ORF:[3..692/1343];Human Homolog:[CDIPT (HGNC:1769, CDP-diacylglycerol--inositol 3-phosphatidyltransferase)]
KY21.Chr14.164	438.015	0.0207368	0.0572015	0.362522	0.716962	0.999973	462.668	384.708	467.771	436.911	http://ghost.zool.kyoto-u.ac.jp/jbrowse/?data=data%2Fht&loc=Chr14%3A1308783..1311810&tracks=DNA%2Cky21gene%2CKH2013&highlight=	ORF:[2..847/1163];Human Homolog:[RCHY1 (HGNC:17479, ring finger and CHY zinc finger domain containing 1)]
KY21.Chr7.644	21692.8	0.020731	0.0611443	0.33905	0.734572	0.999973	18775.5	23445.8	19858.6	24691.3	http://ghost.zool.kyoto-u.ac.jp/jbrowse/?data=data%2Fht&loc=Chr7%3A4793133..4807625&tracks=DNA%2Cky21gene%2CKH2013&highlight=	ORF:[134..2668/2926];Human Homolog:[CSMD3 (HGNC:19291, CUB and Sushi multiple domains 3)]
KY21.Chr1.263	11545.1	0.0207244	0.0680609	0.304498	0.760748	0.999973	11164.1	11527	11781.2	11708.1	http://ghost.zool.kyoto-u.ac.jp/jbrowse/?data=data%2Fht&loc=Chr1%3A2041228..2048076&tracks=DNA%2Cky21gene%2CKH2013&highlight=	ORF:[22..648/1458];Human Homolog:[MS4A18 (HGNC:37636, membrane spanning 4-domains A18)]
KY21.Chr5.1035	20607.3	0.0207169	0.062988	0.328903	0.742229	0.999973	18069.3	22142.7	19388.7	22828.4	http://ghost.zool.kyoto-u.ac.jp/jbrowse/?data=data%2Fht&loc=Chr5%3A7000793..7002543&tracks=DNA%2Cky21gene%2CKH2013&highlight=	ORF:[59..775/856];Human Homolog:[CAV1 (HGNC:1527, caveolin 1)]
KY21.Chr1.2143	70.0666	0.0206938	0.037345	0.554124	0.579494	0.999973	61.1269	66.329	78.6518	74.1587	http://ghost.zool.kyoto-u.ac.jp/jbrowse/?data=data%2Fht&loc=Chr1%3A14837546..14856179&tracks=DNA%2Cky21gene%2CKH2013&highlight=	ORF:[1..12780/12783]
KY21.Chr10.831	4418.8	0.0206882	0.0659486	0.313702	0.753747	0.999973	4051.24	4606.3	4366.21	4651.45	http://ghost.zool.kyoto-u.ac.jp/jbrowse/?data=data%2Fht&loc=Chr10%3A5842212..5844873&tracks=DNA%2Cky21gene%2CKH2013&highlight=	ORF:[31..1143/2432];Human Homolog:[CREBZF (HGNC:24905, CREB/ATF bZIP transcription factor)]
KY21.Chr5.895	3619.24	0.0206741	0.0637466	0.324317	0.745698	0.999973	3261.86	3808.31	3431.7	3975.08	http://ghost.zool.kyoto-u.ac.jp/jbrowse/?data=data%2Fht&loc=Chr5%3A6021750..6038033&tracks=DNA%2Cky21gene%2CKH2013&highlight=	ORF:[251..2374/2873];Human Homolog:[RGMA (HGNC:30308, repulsive guidance molecule BMP co-receptor a)]
KY21.Chr3.1447	1695.21	0.0206715	0.0633027	0.32655	0.744009	0.999973	1555.58	1754.15	1608.22	1862.9	http://ghost.zool.kyoto-u.ac.jp/jbrowse/?data=data%2Fht&loc=Chr3%3A9439446..9441845&tracks=DNA%2Cky21gene%2CKH2013&highlight=	ORF:[2..589/1128];Human Homolog:[CYYR1 (HGNC:16274, cysteine and tyrosine rich 1)]
KY21.Chr14.171	4856.07	0.0206646	0.0539142	0.383287	0.701507	0.999973	3936.36	5405.31	4110.59	5972.01	http://ghost.zool.kyoto-u.ac.jp/jbrowse/?data=data%2Fht&loc=Chr14%3A1329659..1335382&tracks=DNA%2Cky21gene%2CKH2013&highlight=	ORF:[2..1723/1891];Human Homolog:[C6 (HGNC:1339, complement C6)]
KY21.Chr10.537	19.4772	0.0206427	0.0206779	0.998297	0.318135	0.999973	9.48522	17.3476	20.6978	30.3782	http://ghost.zool.kyoto-u.ac.jp/jbrowse/?data=data%2Fht&loc=Chr10%3A3982669..3984183&tracks=DNA%2Cky21gene%2CKH2013&highlight=	ORF:[23..748/756];Human Homolog:[MRC1 (HGNC:7228, mannose receptor C-type 1)]
KY21.Chr1.660	469.553	0.0206259	0.0502373	0.410569	0.681388	0.999973	521.687	374.504	562.981	419.041	http://ghost.zool.kyoto-u.ac.jp/jbrowse/?data=data%2Fht&loc=Chr1%3A4703748..4706020&tracks=DNA%2Cky21gene%2CKH2013&highlight=	ORF:[2..382/1196];Human Homolog:[EFHD2 (HGNC:28670, EF-hand domain family member D2)]
KY21.Chr2.1245	135.014	0.0206221	0.0451814	0.45643	0.648081	0.999973	128.577	125.515	157.304	128.661	http://ghost.zool.kyoto-u.ac.jp/jbrowse/?data=data%2Fht&loc=Chr2%3A7572418..7579886&tracks=DNA%2Cky21gene%2CKH2013&highlight=	ORF:[34..1851/2001];Human Homolog:[SLC6A13 (HGNC:11046, solute carrier family 6 member 13)]
KY21.Chr11.437	5663.13	0.0206137	0.0640382	0.321898	0.74753	0.999973	5014.52	6053.29	5484.93	6099.77	http://ghost.zool.kyoto-u.ac.jp/jbrowse/?data=data%2Fht&loc=Chr11%3A2625436..2635103&tracks=DNA%2Cky21gene%2CKH2013&highlight=	ORF:[143..1192/1960];Human Homolog:[ESRP1 (HGNC:25966, epithelial splicing regulatory protein 1)]
KY21.Chr12.989	5645.75	0.0206098	0.0632935	0.325623	0.74471	0.999973	5015.57	6007.37	5330.73	6229.33	http://ghost.zool.kyoto-u.ac.jp/jbrowse/?data=data%2Fht&loc=Chr12%3A7130555..7139550&tracks=DNA%2Cky21gene%2CKH2013&highlight=	ORF:[31..1908/2392]; Ache (acetylcholinesterase);Human Homolog:[BCHE (HGNC:983, butyrylcholinesterase)]
KY21.Chr10.963	5054.01	0.0205968	0.0668222	0.308234	0.757905	0.999973	4872.24	5043.05	4889.87	5410.9	http://ghost.zool.kyoto-u.ac.jp/jbrowse/?data=data%2Fht&loc=Chr10%3A6791640..6793665&tracks=DNA%2Cky21gene%2CKH2013&highlight=	ORF:[7..1161/1725]; {MAPKK1/2};Human Homolog:[MAP2K1 (HGNC:6840, mitogen-activated protein kinase kinase 1)]
KY21.Chr2.915	6038.61	0.0205921	0.0664353	0.309958	0.756593	0.999973	5559.39	6280.85	6004.45	6309.74	http://ghost.zool.kyoto-u.ac.jp/jbrowse/?data=data%2Fht&loc=Chr2%3A5430902..5435667&tracks=DNA%2Cky21gene%2CKH2013&highlight=	ORF:[9..1109/2269];Human Homolog:[SLC35C1 (HGNC:20197, solute carrier family 35 member C1)]
KY21.Chr1.1108	122.161	0.0205719	0.0376852	0.545889	0.585142	0.999973	138.063	84.6971	154.199	111.685	http://ghost.zool.kyoto-u.ac.jp/jbrowse/?data=data%2Fht&loc=Chr1%3A8131235..8138425&tracks=DNA%2Cky21gene%2CKH2013&highlight=	ORF:[76..1539/1961]; Tlx (T cell leukemia homeobox);Human Homolog:[TLX3 (HGNC:13532, T cell leukemia homeobox 3)]
KY21.Chr6.193	180.184	0.0205708	0.0457273	0.449857	0.652813	0.999973	168.626	171.435	157.304	223.369	http://ghost.zool.kyoto-u.ac.jp/jbrowse/?data=data%2Fht&loc=Chr6%3A1429073..1434791&tracks=DNA%2Cky21gene%2CKH2013&highlight=	ORF:[3..1526/1970];Human Homolog:[SLC2A9 (HGNC:13446, solute carrier family 2 member 9)]
KY21.Chr3.1269	6239.62	0.0205701	0.0664276	0.309661	0.756819	0.999973	5731.18	6503.31	6231.09	6492.9	http://ghost.zool.kyoto-u.ac.jp/jbrowse/?data=data%2Fht&loc=Chr3%3A8514192..8529293&tracks=DNA%2Cky21gene%2CKH2013&highlight=	ORF:[37..3348/4033];Human Homolog:[ACLY (HGNC:115, ATP citrate lyase)]
KY21.Chr1.999	104.501	0.0205689	0.0422317	0.487048	0.626224	0.999973	92.7443	102.045	103.489	119.726	http://ghost.zool.kyoto-u.ac.jp/jbrowse/?data=data%2Fht&loc=Chr1%3A7371547..7375135&tracks=DNA%2Cky21gene%2CKH2013&highlight=	ORF:[497..1366/1894];Human Homolog:[CNTFR (HGNC:2170, ciliary neurotrophic factor receptor)]
KY21.Chr12.207	1441.89	0.0205551	0.0488511	0.420769	0.673924	0.999973	1057.07	1686.8	1230.49	1793.21	http://ghost.zool.kyoto-u.ac.jp/jbrowse/?data=data%2Fht&loc=Chr12%3A1360507..1368824&tracks=DNA%2Cky21gene%2CKH2013&highlight=	ORF:[3..1667/2461];Human Homolog:[UNC93A (HGNC:12570, unc-93 homolog A)]
KY21.Chr12.230	49.8357	0.0205298	0.029019	0.70746	0.479281	0.999973	51.6417	32.6543	70.3727	44.6739	http://ghost.zool.kyoto-u.ac.jp/jbrowse/?data=data%2Fht&loc=Chr12%3A1524658..1525124&tracks=DNA%2Cky21gene%2CKH2013&highlight=	ORF:[3..206/269];Human Homolog:[BCL2L12 (HGNC:13787, BCL2 like 12)]
KY21.Chr5.464	283.669	0.0205155	0.0466996	0.439307	0.660439	0.999973	316.174	220.416	342.549	255.535	http://ghost.zool.kyoto-u.ac.jp/jbrowse/?data=data%2Fht&loc=Chr5%3A3207362..3214584&tracks=DNA%2Cky21gene%2CKH2013&highlight=	ORF:[92..1327/1517];Human Homolog:[SCP2 (HGNC:10606, sterol carrier protein 2)]
KY21.Chr5.640	2133.42	0.0205037	0.0659043	0.311114	0.755714	0.999973	2170.01	2010.28	2251.93	2101.46	http://ghost.zool.kyoto-u.ac.jp/jbrowse/?data=data%2Fht&loc=Chr5%3A4203215..4222988&tracks=DNA%2Cky21gene%2CKH2013&highlight=	ORF:[1..5682/5926];Human Homolog:[SCN11A (HGNC:10583, sodium voltage-gated channel alpha subunit 11)]
KY21.Chr8.599	2176.28	0.0205025	0.0638929	0.320889	0.748295	0.999973	1987.68	2265.39	2078.06	2373.97	http://ghost.zool.kyoto-u.ac.jp/jbrowse/?data=data%2Fht&loc=Chr8%3A3605896..3620311&tracks=DNA%2Cky21gene%2CKH2013&highlight=	ORF:[79..3678/4363];Human Homolog:[ZSWIM6 (HGNC:29316, zinc finger SWIM-type containing 6)]
KY21.Chr1.19	1004.81	0.0204997	0.0637499	0.321565	0.747783	0.999973	966.438	996.976	973.834	1082	http://ghost.zool.kyoto-u.ac.jp/jbrowse/?data=data%2Fht&loc=Chr1%3A94667..102551&tracks=DNA%2Cky21gene%2CKH2013&highlight=	ORF:[29..2467/2784];Human Homolog:[CENPF (HGNC:1857, centromere protein F)]
KY21.Chr7.1172	16524.4	0.0204851	0.059695	0.343164	0.731475	0.999973	13698.8	18406.8	15436.5	18555.7	http://ghost.zool.kyoto-u.ac.jp/jbrowse/?data=data%2Fht&loc=Chr7%3A8721426..8730223&tracks=DNA%2Cky21gene%2CKH2013&highlight=	ORF:[67..1572/2023];Human Homolog:[EYA1 (HGNC:3519, EYA transcriptional coactivator and phosphatase 1)]
KY21.Chr7.1024	159.367	0.0204791	0.0416699	0.491461	0.623101	0.999973	171.788	124.495	201.804	139.383	http://ghost.zool.kyoto-u.ac.jp/jbrowse/?data=data%2Fht&loc=Chr7%3A7617520..7625467&tracks=DNA%2Cky21gene%2CKH2013&highlight=	ORF:[3..1139/2264];Human Homolog:[TNFRSF1A (HGNC:11916, TNF receptor superfamily member 1A)]
KY21.Chr10.943	107.842	0.0204746	0.0405122	0.505395	0.613282	0.999973	113.823	85.7175	127.292	104.537	http://ghost.zool.kyoto-u.ac.jp/jbrowse/?data=data%2Fht&loc=Chr10%3A6637461..6641939&tracks=DNA%2Cky21gene%2CKH2013&highlight=	ORF:[523..1470/1970];Human Homolog:[GJA3 (HGNC:4277, gap junction protein alpha 3)]
KY21.Chr11.1236	7167.11	0.0204588	0.0651787	0.313887	0.753607	0.999973	6482.62	7548.24	6942.06	7695.53	http://ghost.zool.kyoto-u.ac.jp/jbrowse/?data=data%2Fht&loc=Chr11%3A8301749..8304198&tracks=DNA%2Cky21gene%2CKH2013&highlight=	ORF:[128..457/495];Human Homolog:[RPLP2 (HGNC:10377, ribosomal protein lateral stalk subunit P2)]
KY21.Chr1.1810	979.255	0.0204575	0.0423099	0.483516	0.62873	0.999973	666.073	1160.25	745.123	1345.58	http://ghost.zool.kyoto-u.ac.jp/jbrowse/?data=data%2Fht&loc=Chr1%3A12370858..12372527&tracks=DNA%2Cky21gene%2CKH2013&highlight=	ORF:[491..1666/1669];Human Homolog:[STUM (HGNC:30491, stum, mechanosensory transduction mediator homolog)]
KY21.Chr3.349	184.554	0.020437	0.033862	0.603538	0.546151	0.999973	216.052	112.249	273.212	136.702	http://ghost.zool.kyoto-u.ac.jp/jbrowse/?data=data%2Fht&loc=Chr3%3A2142441..2145219&tracks=DNA%2Cky21gene%2CKH2013&highlight=	ORF:[3..2102/2778];Human Homolog:[ZCCHC3 (HGNC:16230, zinc finger CCHC-type containing 3)]
KY21.Chr8.723	637.762	0.0204326	0.0566229	0.360855	0.718208	0.999973	534.334	699.006	619.901	697.806	http://ghost.zool.kyoto-u.ac.jp/jbrowse/?data=data%2Fht&loc=Chr8%3A4363012..4364402&tracks=DNA%2Cky21gene%2CKH2013&highlight=	ORF:[58..513/1039];Human Homolog:[MED28 (HGNC:24628, mediator complex subunit 28)]
KY21.Chr1.182	581.915	0.0204294	0.0607099	0.336508	0.736488	0.999973	598.622	533.694	613.691	581.654	http://ghost.zool.kyoto-u.ac.jp/jbrowse/?data=data%2Fht&loc=Chr1%3A1365513..1368272&tracks=DNA%2Cky21gene%2CKH2013&highlight=	ORF:[71..1054/1242];Human Homolog:[MTX1 (HGNC:7504, metaxin 1)]
KY21.Chr4.1018	156.337	0.020429	0.0477344	0.427973	0.668671	0.999973	150.71	145.924	175.932	152.785	http://ghost.zool.kyoto-u.ac.jp/jbrowse/?data=data%2Fht&loc=Chr4%3A6430590..6435712&tracks=DNA%2Cky21gene%2CKH2013&highlight=	ORF:[65..1135/2919];Human Homolog:[GJA10 (HGNC:16995, gap junction protein alpha 10)]
KY21.Chr9.54	8892.06	0.0204068	0.0648289	0.31478	0.752929	0.999973	8098.27	9302.39	8438.51	9729.08	http://ghost.zool.kyoto-u.ac.jp/jbrowse/?data=data%2Fht&loc=Chr9%3A291008..320272&tracks=DNA%2Cky21gene%2CKH2013&highlight=	ORF:[2..12574/12664];Human Homolog:[OBSCN (HGNC:15719, obscurin, cytoskeletal calmodulin and titin-interacting RhoGEF)]
KY21.Chr2.1381	111.719	0.0203854	0.0419636	0.485788	0.627118	0.999973	96.96	111.229	105.559	133.128	http://ghost.zool.kyoto-u.ac.jp/jbrowse/?data=data%2Fht&loc=Chr2%3A8493212..8494885&tracks=DNA%2Cky21gene%2CKH2013&highlight=	ORF:[1..378/811];Human Homolog:[TMEM62 (HGNC:26269, transmembrane protein 62)]
KY21.Chr1.860	279.509	0.020381	0.0532651	0.382634	0.701991	0.999973	241.346	295.93	287.7	293.061	http://ghost.zool.kyoto-u.ac.jp/jbrowse/?data=data%2Fht&loc=Chr1%3A6273113..6273603&tracks=DNA%2Cky21gene%2CKH2013&highlight=	ORF:[3..224/490];Human Homolog:[SIPA1L2 (HGNC:23800, signal induced proliferation associated 1 like 2)]
KY21.Chr9.182	59.1392	0.0203636	0.024644	0.826312	0.408627	0.999973	64.2887	28.5725	103.489	40.2065	http://ghost.zool.kyoto-u.ac.jp/jbrowse/?data=data%2Fht&loc=Chr9%3A1297949..1299018&tracks=DNA%2Cky21gene%2CKH2013&highlight=	ORF:[2..976/979]; {Fringe 2};Human Homolog:[MFNG (HGNC:7038, MFNG O-fucosylpeptide 3-beta-N-acetylglucosaminyltransferase)]
KY21.Chr9.658	121.28	0.0203562	0.0386902	0.526132	0.598796	0.999973	130.685	91.8402	156.269	106.324	http://ghost.zool.kyoto-u.ac.jp/jbrowse/?data=data%2Fht&loc=Chr9%3A4868900..4877630&tracks=DNA%2Cky21gene%2CKH2013&highlight=	ORF:[1..2817/3409];Human Homolog:[SORL1 (HGNC:11185, sortilin related receptor 1)]
KY21.Chr5.738	2272.01	0.0203538	0.0649965	0.313152	0.754165	0.999973	2311.23	2135.8	2467.18	2173.83	http://ghost.zool.kyoto-u.ac.jp/jbrowse/?data=data%2Fht&loc=Chr5%3A4965965..4971678&tracks=DNA%2Cky21gene%2CKH2013&highlight=	ORF:[62..1564/2077];Human Homolog:[TRIM50 (HGNC:19017, tripartite motif containing 50)]
KY21.Chr8.860	15235.5	0.0203416	0.0642952	0.316378	0.751715	0.999973	13652.4	16142.4	14453.3	16693.7	http://ghost.zool.kyoto-u.ac.jp/jbrowse/?data=data%2Fht&loc=Chr8%3A5193819..5200920&tracks=DNA%2Cky21gene%2CKH2013&highlight=	ORF:[25..3006/3263];Human Homolog:[ZAN (HGNC:12857, zonadhesin)]
KY21.Chr8.1061	551.759	0.0203328	0.0616683	0.329713	0.741617	0.999973	536.442	538.796	567.121	564.678	http://ghost.zool.kyoto-u.ac.jp/jbrowse/?data=data%2Fht&loc=Chr8%3A6273692..6275589&tracks=DNA%2Cky21gene%2CKH2013&highlight=	ORF:[12..401/902];Human Homolog:[LSM4 (HGNC:17259, LSM4 homolog, U6 small nuclear RNA and mRNA degradation associated)]
KY21.Chr10.620	2255.67	0.0203159	0.0659173	0.308203	0.757928	0.999973	2321.77	2099.06	2344.03	2257.82	http://ghost.zool.kyoto-u.ac.jp/jbrowse/?data=data%2Fht&loc=Chr10%3A4502378..4511192&tracks=DNA%2Cky21gene%2CKH2013&highlight=	ORF:[54..2516/3855];Human Homolog:[AFTPH (HGNC:25951, aftiphilin)]
KY21.Chr9.143	727.102	0.0203118	0.0596562	0.340481	0.733494	0.999973	754.602	658.188	810.321	685.298	http://ghost.zool.kyoto-u.ac.jp/jbrowse/?data=data%2Fht&loc=Chr9%3A963509..968867&tracks=DNA%2Cky21gene%2CKH2013&highlight=	ORF:[702..1157/1703];Human Homolog:[TFRC (HGNC:11763, transferrin receptor)]
KY21.Chr2.1218	24020.8	0.0203005	0.0670601	0.302721	0.762103	0.999973	22598	24556	23359.6	25569.6	http://ghost.zool.kyoto-u.ac.jp/jbrowse/?data=data%2Fht&loc=Chr2%3A7418438..7422972&tracks=DNA%2Cky21gene%2CKH2013&highlight=	ORF:[19..1173/2160];Human Homolog:[TRAM1 (HGNC:20568, translocation associated membrane protein 1)]
KY21.Chr4.372	511.445	0.020268	0.054891	0.369241	0.711948	0.999973	563.843	422.465	560.912	498.561	http://ghost.zool.kyoto-u.ac.jp/jbrowse/?data=data%2Fht&loc=Chr4%3A2633177..2635632&tracks=DNA%2Cky21gene%2CKH2013&highlight=	ORF:[95..1573/2455];Human Homolog:[CYP2U1 (HGNC:20582, cytochrome P450 family 2 subfamily U member 1)]
KY21.Chr13.192	113.608	0.0202603	0.0298495	0.678748	0.497297	0.999973	63.2348	131.638	81.7565	177.802	http://ghost.zool.kyoto-u.ac.jp/jbrowse/?data=data%2Fht&loc=Chr13%3A1609587..1613148&tracks=DNA%2Cky21gene%2CKH2013&highlight=	ORF:[1..3558/3561];Human Homolog:[GIN1 (HGNC:25959, gypsy retrotransposon integrase 1)]
KY21.Chr10.147	4525.68	0.0202601	0.0631032	0.321064	0.748162	0.999973	4724.69	4112.4	5082.36	4183.26	http://ghost.zool.kyoto-u.ac.jp/jbrowse/?data=data%2Fht&loc=Chr10%3A1064098..1087593&tracks=DNA%2Cky21gene%2CKH2013&highlight=	ORF:[21..2873/3775];Human Homolog:[NCAM2 (HGNC:7657, neural cell adhesion molecule 2)]
KY21.Chr11.1136	1691.11	0.020259	0.062217	0.325618	0.744713	0.999973	1489.18	1809.25	1636.16	1829.84	http://ghost.zool.kyoto-u.ac.jp/jbrowse/?data=data%2Fht&loc=Chr11%3A7775396..7777048&tracks=DNA%2Cky21gene%2CKH2013&highlight=	ORF:[1..1317/1652];Human Homolog:[LRP1B (HGNC:6693, LDL receptor related protein 1B)]
KY21.Chr14.382	146.639	0.0202585	0.0438203	0.462308	0.643861	0.999973	144.386	130.617	181.106	130.448	http://ghost.zool.kyoto-u.ac.jp/jbrowse/?data=data%2Fht&loc=Chr14%3A2836637..2840444&tracks=DNA%2Cky21gene%2CKH2013&highlight=	ORF:[1..957/1133];Human Homolog:[GABRP (HGNC:4089, gamma-aminobutyric acid type A receptor subunit pi)]
KY21.Chr9.1136	74423.1	0.0202451	0.0574405	0.352454	0.724498	0.999973	61046.8	83106.2	66378	87161.5	http://ghost.zool.kyoto-u.ac.jp/jbrowse/?data=data%2Fht&loc=Chr9%3A7953809..8115319&tracks=DNA%2Cky21gene%2CKH2013&highlight=	ORF:[11..96352/97897];Human Homolog:[TTN (HGNC:12403, titin)]
KY21.Chr11.197	122.407	0.0202354	0.0439978	0.459919	0.645575	0.999973	103.283	126.535	129.362	130.448	http://ghost.zool.kyoto-u.ac.jp/jbrowse/?data=data%2Fht&loc=Chr11%3A1045124..1048423&tracks=DNA%2Cky21gene%2CKH2013&highlight=	ORF:[248..1840/2028];Human Homolog:[COL27A1 (HGNC:22986, collagen type XXVII alpha 1 chain)]
KY21.Chr2.469	6924.66	0.0202285	0.0675009	0.299677	0.764424	0.999973	6645.97	6957.41	6837.53	7257.72	http://ghost.zool.kyoto-u.ac.jp/jbrowse/?data=data%2Fht&loc=Chr2%3A2657249..2658863&tracks=DNA%2Cky21gene%2CKH2013&highlight=	ORF:[3..398/414];Human Homolog:[RPL31 (HGNC:10334, ribosomal protein L31)]
KY21.Chr11.413	62.2481	0.0202167	0.0286086	0.706664	0.479775	0.999973	32.6713	72.4517	58.9889	84.8804	http://ghost.zool.kyoto-u.ac.jp/jbrowse/?data=data%2Fht&loc=Chr11%3A2458522..2459712&tracks=DNA%2Cky21gene%2CKH2013&highlight=	ORF:[1..678/681];Human Homolog:[CLEC7A (HGNC:14558, C-type lectin domain containing 7A)]
KY21.Chr5.920	423.385	0.0202148	0.0362514	0.557628	0.577098	0.999973	253.993	513.285	305.293	620.967	http://ghost.zool.kyoto-u.ac.jp/jbrowse/?data=data%2Fht&loc=Chr5%3A6196771..6201631&tracks=DNA%2Cky21gene%2CKH2013&highlight=	ORF:[1..1341/1951];Human Homolog:[MINDY4B (HGNC:35475, MINDY family member 4B)]
KY21.Chr13.368	323.003	0.020197	0.0571258	0.353553	0.723674	0.999973	316.174	309.195	334.27	332.374	http://ghost.zool.kyoto-u.ac.jp/jbrowse/?data=data%2Fht&loc=Chr13%3A3244101..3248605&tracks=DNA%2Cky21gene%2CKH2013&highlight=	ORF:[24..1538/1781];Human Homolog:[NYX (HGNC:8082, nyctalopin)]
KY21.Chr9.814	18962.1	0.0201963	0.0635136	0.317984	0.750497	0.999973	16816.2	20234.4	17839.5	20958.3	http://ghost.zool.kyoto-u.ac.jp/jbrowse/?data=data%2Fht&loc=Chr9%3A5945323..5963958&tracks=DNA%2Cky21gene%2CKH2013&highlight=	ORF:[221..5875/6621];Human Homolog:[COL24A1 (HGNC:20821, collagen type XXIV alpha 1 chain)]
KY21.Chr4.310	67.895	0.0201908	0.0367984	0.548686	0.583221	0.999973	64.2887	59.1859	70.3727	77.7326	http://ghost.zool.kyoto-u.ac.jp/jbrowse/?data=data%2Fht&loc=Chr4%3A2117428..2119509&tracks=DNA%2Cky21gene%2CKH2013&highlight=	ORF:[2..700/701]; Erf.a (Ets2 repressor factor.a);Human Homolog:[ERF (HGNC:3444, ETS2 repressor factor)]
KY21.Chr1.1213	159906	0.0201879	0.0616385	0.327521	0.743274	0.999973	136748	174917	149685	178276	http://ghost.zool.kyoto-u.ac.jp/jbrowse/?data=data%2Fht&loc=Chr1%3A8717804..8728827&tracks=DNA%2Cky21gene%2CKH2013&highlight=	ORF:[154..5373/5918];Human Homolog:[COL4A6 (HGNC:2208, collagen type IV alpha 6 chain)]
KY21.Chr8.1125	315.461	0.0201388	0.0482448	0.417429	0.676365	0.999973	347.791	252.05	378.771	283.232	http://ghost.zool.kyoto-u.ac.jp/jbrowse/?data=data%2Fht&loc=Chr8%3A6621029..6626852&tracks=DNA%2Cky21gene%2CKH2013&highlight=	ORF:[12..2222/2769];Human Homolog:[RIMS3 (HGNC:21292, regulating synaptic membrane exocytosis 3)]
KY21.Chr11.938	2018.64	0.0201386	0.0577544	0.348693	0.727319	0.999973	1682.04	2230.7	1850.39	2311.43	http://ghost.zool.kyoto-u.ac.jp/jbrowse/?data=data%2Fht&loc=Chr11%3A6628388..6634442&tracks=DNA%2Cky21gene%2CKH2013&highlight=	ORF:[101..1264/1774];Human Homolog:[GPRC5B (HGNC:13308, G protein-coupled receptor class C group 5 member B)]
KY21.Chr7.577	141.301	0.0201306	0.0457627	0.43989	0.660017	0.999973	145.44	121.433	156.269	142.063	http://ghost.zool.kyoto-u.ac.jp/jbrowse/?data=data%2Fht&loc=Chr7%3A4116222..4180844&tracks=DNA%2Cky21gene%2CKH2013&highlight=	ORF:[3..22232/22516];Human Homolog:[ZNF114 (HGNC:12894, zinc finger protein 114)]
KY21.Chr5.984	11796.6	0.0201298	0.0670741	0.300113	0.764091	0.999973	11097.7	12063.7	11541.1	12483.7	http://ghost.zool.kyoto-u.ac.jp/jbrowse/?data=data%2Fht&loc=Chr5%3A6660412..6671445&tracks=DNA%2Cky21gene%2CKH2013&highlight=	ORF:[277..1287/1414];Human Homolog:[ALDOC (HGNC:418, aldolase, fructose-bisphosphate C)]
KY21.Chr5.939	319.978	0.0201295	0.0559593	0.359717	0.719059	0.999973	318.282	300.011	349.794	311.824	http://ghost.zool.kyoto-u.ac.jp/jbrowse/?data=data%2Fht&loc=Chr5%3A6361100..6365688&tracks=DNA%2Cky21gene%2CKH2013&highlight=	ORF:[141..1364/1769];Human Homolog:[SORD (HGNC:11184, sorbitol dehydrogenase)]
KY21.Chr10.495	261.528	0.0201278	0.0414055	0.486115	0.626886	0.999973	311.958	174.496	322.886	236.772	http://ghost.zool.kyoto-u.ac.jp/jbrowse/?data=data%2Fht&loc=Chr10%3A3613860..3614559&tracks=DNA%2Cky21gene%2CKH2013&highlight=	ORF:[3..197/343];Human Homolog:[MED13 (HGNC:22474, mediator complex subunit 13)]
KY21.Chr13.280	111.56	0.0201159	0.0428904	0.469006	0.639065	0.999973	113.823	94.9015	123.152	114.365	http://ghost.zool.kyoto-u.ac.jp/jbrowse/?data=data%2Fht&loc=Chr13%3A2533588..2535104&tracks=DNA%2Cky21gene%2CKH2013&highlight=	ORF:[21..1157/1516];Human Homolog:[SERPINB9 (HGNC:8955, serpin family B member 9)]
KY21.Chr10.352	420.008	0.0201109	0.057638	0.348918	0.727151	0.999973	400.487	413.281	467.771	398.491	http://ghost.zool.kyoto-u.ac.jp/jbrowse/?data=data%2Fht&loc=Chr10%3A2414930..2418776&tracks=DNA%2Cky21gene%2CKH2013&highlight=	ORF:[119..1228/1472];Human Homolog:[NARS1 (HGNC:7643, asparaginyl-tRNA synthetase 1)]
KY21.Chr14.425	4776.28	0.0201071	0.0584424	0.34405	0.730809	0.999973	5100.94	4166.48	5666.04	4171.65	http://ghost.zool.kyoto-u.ac.jp/jbrowse/?data=data%2Fht&loc=Chr14%3A3147623..3148489&tracks=DNA%2Cky21gene%2CKH2013&highlight=	ORF:[238..552/866];Human Homolog:[RINT1 (HGNC:21876, RAD50 interactor 1)]
KY21.Chr6.385	205.21	0.0201058	0.0481108	0.417907	0.676015	0.999973	168.626	221.437	229.746	201.033	http://ghost.zool.kyoto-u.ac.jp/jbrowse/?data=data%2Fht&loc=Chr6%3A2753057..2768444&tracks=DNA%2Cky21gene%2CKH2013&highlight=	ORF:[1..4257/4714];Human Homolog:[XDH (HGNC:12805, xanthine dehydrogenase)]
KY21.Chr7.887	3000.61	0.0201053	0.0591996	0.339618	0.734144	0.999973	2547.31	3281.76	2748.67	3424.7	http://ghost.zool.kyoto-u.ac.jp/jbrowse/?data=data%2Fht&loc=Chr7%3A6689979..6691454&tracks=DNA%2Cky21gene%2CKH2013&highlight=	ORF:[87..770/1165];Human Homolog:[TMEM252 (HGNC:28537, transmembrane protein 252)]
KY21.Chr8.323	9641.07	0.0201046	0.0647238	0.310622	0.756088	0.999973	8865.51	10004.5	9044.96	10649.4	http://ghost.zool.kyoto-u.ac.jp/jbrowse/?data=data%2Fht&loc=Chr8%3A2047262..2049603&tracks=DNA%2Cky21gene%2CKH2013&highlight=	ORF:[2..553/821]; Tnnc.a (troponin C.a);Human Homolog:[TNNC1 (HGNC:11943, troponin C1, slow skeletal and cardiac type)]
[truncated: 15,076 more rows]

## Sheet: TV2
KY21 ID	Base mean	Log2(FC)	StdErr	Wald-Stats	p-value	p-adj	Feature Counts NutLacZ rep 1	Feature Counts NutLacZ rep 2	Feature Counts NutPax258 tv2 rep1	Feature Counts NutPax258 tv2 rep2	Genome link	Human homolog
[truncated: 16,355 more rows]

[truncated: 1 more sheets: TV1-TV2]
